# Supplementary material for: DNA polymerase α/primase extraction from chromatin by VCP/p97 restricts ATR activation during unperturbed DNA replication
Source: Nat Commun. 2025 Jul 1;16:5706. doi: 10.1038/s41467-025-60077-w (PMC12219636; doi:10.1038/s41467-025-60077-w)
Supplement: Supplementary file 4 — Source Data [file 41467_2025_60077_MOESM4_ESM.xlsx]

## Sheet: Figure1D
	exp1		exp2		exp3
medians	0.975	1.015	0.79	0.59	1	0.88
	C	VCPi	C	VCPi	C	VCPi
	2.13	1.93	0.91	0.85	1.79	2.12
	0.84	2.84	0.6	0.36	1.02	1.84
	0.89	1.8	0.87	0.65	1.4	1.06
	0.7	2	0.52	0.85	0.73	2.06
	1.68	1.74	0.71	0.31	0.8	0.99
	0.51	1.69	0.75	0.33	0.81	0.92
	0.54	2.41	1.05	0.12	0.8	0.83
	0.27	2.45	1.02	0.2	0.41	0.78
	0.98	1.57	0.78	0.09	1.24	0.97
	1.58	1.29	0.58	0.26	1.78	1.02
	0.61	1.46	0.47	0.4	0.66	0.99
	0.64	1.17	0.43	0.15	0.97	0.52
	0.81	0.66	0.61	0.48	0.41	0.44
	0.59	1.02	0.92	0.18	0.57	2.06
	0.49	1.17	0.78	0.42	0.4	1.32
	0.7	1.76	0.95	0.5	0.34	1.22
	0.65	2.08	0.54	0.27	0.3	1.14
	0.64	1.72	0.61	0.15	0.84	0.56
	1.29	2.56	0.57	0.15	0.5	0.38
	1.08	1.21	0.76	0.38	0.54	0.54
	0.6	1.31	0.83	0.31	1.15	0.49
	1.03	1.39	0.55	0.75	1.28	1.38
	1.04	0.56	0.94	0.62	0.66	0.44
	0.85	1.06	0.72	0.42	0.87	1.07
	0.35	1.72	0.75	0.42	0.5	0.83
	1.01	0.82	0.2	0.47	0.28	0.76
	1.06	0.45	0.38	0.18	0.55	1.1
	0.75	0.58	0.21	0.18	1.26	1.24
	0.96	0.56	0.49	0.15	0.7	0.88
	1.09	0.27	0.68	0.25	0.31	0.88
	1.08	0.23	0.72	0.39	1.62	0.93
	1	1.09	1.12	0.45	1.21	1.68
	1.02	0.85	0.9	0.14	0.82	0.58
	0.96	0.7	0.94	0.34	0.68	1.96
	0.53	0.79	0.69	0.57	0.64	0.94
	0.68	0.91	0.64	0.56	1.8	0.94
	0.38	1.12	0.81	0.45	0.99	1.33
	0.68	0.97	0.98	0.14	1.32	0.37
	0.83	0.83	0.83	0.12	1.08	1.69
	0.93	0.71	1	0.2	1.5	1.95
	0.81	0.69	0.51	0.47	0.58	1.19
	1.29	0.47	0.5	1.17	1.46	0.33
	0.79	0.34	0.54	0.2	0.88	0.88
	1.34	0.32	0.59	0.33	0.62	1.39
	2.54	0.32	0.64	0.22	1.96	0.88
	0.69	0.87	0.68	0.25	0.98	0.93
	0.96	0.2	0.86	0.2	1.99	0.77
	1.14	0.52	0.63	0.18	1.27	1.79
	0.95	0.69	0.53	0.2	1.23	0.77
	0.83	0.36	0.97	0.56	0.78	0.64
	0.54	0.54	0.77	0.37	1.18	0.81
	1.06	0.53	0.87	0.48	1.26	0.72
	0.64	1.05	0.66	0.72	0.99	1.39
	0.12	0.34	0.61	0.27	0.91	1.01
	0.89	0.58	1.33	0.18	1.8	0.92
	1.39	0.4	1.77	0.25	2.21	2.05
	1.39	0.26	0.51	0.41	0.73	0.75
	0.91	0.34	0.47	0.11	0.9	1.68
	0.89	0.65	0.39	0.14	0.87	1.32
	0.75	0.69	0.66	0.57	0.94	0.89
	1.09	0.28	0.59	0.3	1.39	0.3
	0.62	0.94	0.37	0.2	0.45	1.05
	0.89	0.4	0.56	0.87	0.79	1.12
	0.43	0.6	0.96	0.27	1.1	0.52
	0.42	0.78	0.56	0.42	0.33	1.04
	0.42	0.75	0.49	0.62	0.87	0.9
	1.1	0.55	0.41	0.48	0.83	0.96
	0.91	0.55	0.61	0.27	0.65	0.77
	1.02	0.34	0.66	0.11	0.59	0.65
	0.61	0.72	0.57	0.21	0.84	0.54
	0.6	0.47	1.27	0.17	1.04	0.45
	2	0.97	0.24	0.19	0.51	0.9
	0.87	0.46	1.02	0.14	0.59	1.37
	0.99	0.87	0.39	0.41	0.81	1.06
	0.58	0.3	0.57	0.15	0.47	1.19
	0.66	0.61	0.59	0.56	1.55	1.34
	1.06	0.71	0.33	0.54	1.14	0.87
	0.83	0.96	0.29	0.42	0.71	0.73
	0.71	0.5	0.66	0.23	1.04	0.52
	1.07	0.79	0.46	0.15	1.27	0.51
	1.02	0.65	2.11	0.53	1.33	0.38
	0.89	0.59	0.91	0.31	1.68	0.72
	0.72	0.55	0.93	0.93	3.06	0.49
	1.04	0.92	0.97	0.3	0.49	1.61
	0.72	0.81	0.98	0.36	1.17	0.53
	0.77	0.46	0.48	0.53	1.63	0.96
	0.3	0.46	0.59	1.86	1.54	0.89
	0.85	0.59	0.75	1.91	0.84	0.69
	0.87	0.75	0.99	1.57	0.62	0.84
	1.23	0.78	0.87	1.62	1.68	0.38
	1.02	0.75	1.01	1.86	0.56	0.33
	0.62	0.85	0.25	2.2	3.35	0.38
	1.25	0.89	0.55	1.36	1	0.73
	1.67	0.36	0.57	1.74	1.94	1.2
	1.03	0.45	1.45	1.24	1.83	1.85
	1.17	1.37	1.47	1.51	0.85	1
	0.9	1.09	0.4	1.39	1.87	0.9
	0.83	0.62	0.32	1.26	0.98	0.95
	0.38	0.68	1.3	1.59	1.1	0.87
	0.78	0.63	0.17	1.2	0.7	1.14
	0.81	0.25	0.6	1.12	1.08	0.8
	1.1	0.35	0.56	1.75	0.42	1.07
	1.08	0.32	0.56	1.53	0.42	0.87
	1.03	0.57	0.77	1.06	1.57	0.4
	0.73	0.6	0.79	1.49	1.47	1.06
	1.14	0.72	1.4	1.21	1.02	1
	0.91	0.64	0.91	0.93	1.48	0.98
	0.84	0.81	0.59	2.33	1.24	0.55
	0.83	0.67	0.35	2.21	0.8	1.16
	0.68	0.76	0.56	0.6	0.89	1.93
	0.93	0.8	0.44	1.31	1.66	0.91
	0.96	0.4	0.63	1.14	1.02	0.44
	0.91	0.39	0.84	1.29	2.04	0.5
	0.62	0.32	0.93	0.82	0.72	0.59
	0.7	0.28	0.65	1.91	1.16	0.44
	0.79	0.83	1.05	2.32	0.94	0.54
	0.66	0.64	0.84	2.13	0.98	0.66
	1.57	0.22	0.75	1.1	0.55	0.53
	0.97	0.86	1.16	1.29	0.37	0.41
	1.41	1.05	0.2	0.68	1.2	0.35
	0.72	0.57	0.72	0.9	1.23	0.41
	0.85	1.17	0.39	0.66	1.51	0.57
	1.01	0.93	0.57	1.57	1.09	0.41
	0.79	0.78	0.72	1.87	0.74	0.67
	0.6	0.81	1.02	1.84	1.38	0.29
	0.76	1.19	1.54	1	0.63	0.32
	0.49	0.96	0.48	1.02	1.32	0.2
	0.63	0.8	1.34	0.47	0.7	0.27
	0.87	0.4	0.87	1.39	0.99	0.62
	0.93	0.53	0.98	0.77	1.05	0.49
	0.86	0.75	0.61	0.84	1.18	0.25
	1.34	0.31	0.61	1.35	0.73	0.34
	0.86	0.26	0.96	0.61	1.05	0.15
	1.54	1.02	0.35	0.83	0.38	0.27
	1.75	0.61	0.86	0.59	1.94	1.23
	0.7	0.61	0.68	1.24	1.52	1.6
	0.3	0.76	1.15	1.34	1.49	1.14
	0.81	0.72	0.59	1.16	0.45	0.66
	0.31	0.52	0.44	0.55	0.36	0.89
	0.76	0.75	0.75	1.28	1.47	0.84
	0.32	0.61	0.82	0.75	0.62	1.58
	0.35	0.6	0.62	0.62	1.94	1.39
	1	0.87	0.82	0.61	1.43	0.8
	0.89	0.32	0.63	1.01	0.83	0.6
	1.52	0.49	1.33	0.17	1.49	1.53
	0.59	0.52	0.61	0.9	0.87	2.01
	1.03	0.48	1.26	0.68	1.07	1.86
	1.22	0.28	0.94	0.8	0.54	1
	0.9	0.68	0.55	0.54	1.65	0.51
	0.93	1.02	0.61	0.99	1.09	0.53
	0.93	2.13	1.13	0.84	1.07	1.27
	0.78	1.89	1.27	0.41	1.56	0.32
	0.94	2.31	1.17	0.39	1.04	0.58
	0.58	1	0.63	0.45	0.36	1.5
	1.12	1.25	0.94	0.11	1.42	1.75
	1	1.47	0.75	0.14	0.73	1.48
	1.14	1.32	0.33	0.52	0.87	0.85
	1.25	1.4	0.77	0.6	0.9	1.04
	1.12	1.34	0.68	0.67	0.92	0.9
	1.08	1.23	0.9	0.73	1.61	1.07
	1.02	1.02	1.25	0.49	0.95	0.99
	1.09	1.86	0.97	0.48	1.39	0.85
	1.1	1.55	1.36	0.94	1.41	0.46
	0.96	1.52	0.7	0.78	1.52	0.99
	0.93	1.69	0.65	0.35	2.45	0.49
	1.41	1.69	0.95	0.8	1.15	0.78
	1.2	0.72	0.64	0.61	1.1	0.43
	1.72	0.84	0.74	0.33	1.8	0.66
	1.45	1.44	0.5	0.31	1.53	0.8
	0.46	1.36	0.72	0.86	0.41	1.4
	0.91	1.84	1.24	0.95	0.33	1.24
	1.14	1.07	1.05	0.85	0.15	0.93
	1.31	0.68	2.14	1.41	0.9	1.12
	1.4	1.77	0.67	0.85	0.63	0.86
	1.12	0.45	0.72	1.91	1.28	1.57
	1.05	1.57	0.97	0.55	0.66	1.6
	1.13	0.85	1.4	0.62	0.89	1.59
	1.17	0.87	0.68	0.92	0.45	1.41
	1.18	1.14	0.68	0.82	1.36	1.16
	1.43	1.89	1.01	0.48	1.51	0.91
	1.63	0.4	0.71	0.48	1.42	0.83
	0.68	0.47	0.75	0.37	0.54	1.04
	0.8	1.23	0.8	0.51	1.11	1.08
	1	0.95	0.76	0.63	1.59	0.95
	1.27	1.53	0.85	0.36	1.38	1.46
	0.68	1.25	0.32	0.19	1.63	1.17
	0.28	1.01	0.74	0.53	0.96	0.5
	0.66	1.7	1.43	0.12	0.91	1.36
	1.43	0.74	0.79	0.87	1.14	0.82
	0.84	0.63	0.75	1.62	0.74	1.15
	0.78	1.33	0.48	1.27	1.58	1.42
	1.04	1.65	0.49	0.33	1.56	1.05
	0.81	1.27	0.96	0.56	2.23	0.54
	0.87	1.02	0.93	1.75	0.7	1.32
	0.52	0.55	0.57	1.4	1.13	0.9
	1.57	1.23	1.14	0.5	1.28	1.1
	0.96	1.57	1.41	0.38	1.13	0.82
	1.89	1.74	0.45	1.16	0.98	0.88
	1.45	0.89	0.88	0.24	1.41	0.77
	0.9	0.51	1.56	0.22	0.59	1.15
	0.45	1.36	0.3	0.23	0.78	1.08
	1.22	1.32	0.77	0.12	0.59	0.92
	1.68	0.71	0.42	0.42	1.21	0.83
	1.6	1.12	1.1	0.35	0.65	0.76
	0.76	1.08	0.75	0.42	1.38	1.35
	1.31	1.04	0.79	0.49	0.8	1.14
	1.74	1.42	0.7	0.2	1.06	1.87
	1.89	1.89	0.82	0.38	0.68	0.93
	0.76	1.39	1.03	0.59	0.56	0.97
	1.41	1.27	0.58	0.84	1.28	0.89
	1.68	2.19	0.78	0.2	1.59	0.57
	1.42	1.87	0.98	0.59	0.32	0.8
	0.71	0.68	0.74	0.21	0.96	0.84
	1.59	1.62	0.72	0.53	2.94	0.64
	1.09	0.94	1.27	0.58	1.63	0.81
	1.38	1.63	1.24	0.59	0.74	0.89
	1.27	1.41	1.5	0.41	0.98	0.95
	0.3	0.74	0.78	0.21	0.15	0.73
	0.25	0.98	1.59	0.3	1.73	0.78
	0.18	3.07	1.08	0.31	1.38	2.28
	1.65	2.73	0.3	0.2	1.3	0.43
	1.71	1.4	0.39	0.18	1.8	0.65
	1.68	1.2	0.8	0.11	1.52	0.27
	3.21	1.52	1.23	0.21	0.78	0.76
	3.36	2.6	1.08	0.39	0.96	0.62
	2.04	1.73	1.45	0.47	1.62	1.44
	1.4	1.25	0.81	0.15	0.89	0.52
	1.44	1.27	0.7	0.14	1.51	1.18
	2.15	0.89	0.7	0.12	1.92	0.78
	0.74	1.46	0.56	0.77	0.94	0.58
	0.41	1.7	0.97	0.45	1.12	0.77
	0.84	1.59	1.22	0.24	0.96	0.66
	1.97	1.28	0.81	0.21	1.31	1.09
	1.04	1.39	0.68	0.51	1.54	0.72
	1.09	0.54	0.57	0.27	0.99	1.45
	1.48	1.54	0.64	0.31	0.54	0.95
	1.11	0.99	0.79	0.35	1.91	0.57
	1.36	0.68	0.49	0.12	1.36	0.67
	1.82	1.61	1.1	0.31	1.11	1.19
	0.86	1.57	0.75	0.35	2.31	0.74
	1.91	1.06	0.57	0.86	1.31	1
	1.9	2.22	0.62	0.19	0.95	0.92
	2.48	1.04	1.03	0.4	1.44	0.73
	1.68	0.98	1.18	0.47	1.39	0.75
	1.18	0.68	1.24	0.42	1.42	1.71
	0.59	1.3	1.15	0.14	2.25	0.95
	0.66	1.6	0.96		0.87	0.44
	1.42	1.18	0.8	1.28	1.69	0.89
	1.23	1.48	0.68	1	0.49	0.29
	0.94	1.23	0.88	0.75	2	0.64
	1.23	1.99	0.95	2.79	1.07	0.73
	0.99	1.35	1.83	2.39	2.3	0.88
	1.27	1.54	0.93	1.27	0.34	0.62
	1.01	1.4	1.35	0.91	1	0.79
	1.35	1.76	1.31	1.03	1.73	1.29
	0.95	0.34	1.25	1.35	1.76	2.15
	1.33	1.82	0.95	1.36	0.9	0.65
	1.64	1.53	0.88	1.23	0.64	0.57
	0.7	2.63	1.29	0.5	1.48	0.52
	1.92	1.66	0.37	1.53	1.23	0.55
	1.36	1.74	1.18	1.6	0.85	0.91
	1.1	1.66	1.39	1.1	1.28	0.95
	1.44	1.7	1.14	0.45	1.16	0.64
	0.94	1.33	0.82	1.16	1.23	0.72
	2.75	1.72	1.28	0.88	0.97	1.38
	1.44	1.15	0.95	1.36	1.47	0.86
	0.98	1.57	1.01	1.19	1.31	0.81
	0.82	1.11	0.9	1.19	0.3	0.62
	0.99	1.65	1.7	1.76	1.59	0.96
	0.71	1.55	0.97	2.31	1.01	1.79
	0.68	1.68	0.92	0.62	0.73	0.66
	1.42	1.94	1.09	1.23	0.67	0.65
	0.85	0.87	0.87	1.55	1.09	0.86
	1.29	1.67	0.69	1.39	1.7	0.82
	1.09	1.15	0.98	1	1.81	0.28
	1.1	1.61	0.55	1.71	2.1	1.1
	0.95	0.94	0.67	2.14	1.4	0.61
	1.13	1.36	1.78	2.11	1.43	0.81
	1.14	2.06	1.42	1.9	1.12	1.25
	1.04	2.3	1.12	1.67	0.89	0.94
	1.29	1.29	0.97	2.02	0.81	0.83
	1.22	2.63	0.83	1.58	1.22	0.97
	1.13	0.9	1.17	1.77	2.16	0.61
	0.89	1.06	1.03	0.36	0.37	0.83
	0.87	1.34	1.2	1.88	0.74	0.54
	1	1.81	1.26	1.92	0.93	0.97
	0.95	1.71	0.79	1.23	0.66	1.09
	0.98	1.42	1.12	0.8	0.52	0.82
	1.07	0.89	0.82	1.21	1.31	0.76
	1.21	1.62	1.2	1.48	1.08	0.91
	0.87	0.75	0.76	1.76	0.84	1.28
	1.16	1.48	1.29	1.67	0.55	0.74
	0.91	0.83	1.63	1.66	0.78	1.69
	0.64	1.14	1.27	1.58	0.44	1.17
	1.08	1.1	0.97	1.58	0.39	1.46
	1.17	2.18	1.58	1.99	0.46	1.32
	1.76	1.84	1.57	1.55	0.41	1.24
	1.12	1.93	0.64	1.41	0.72	0.85
	1.27	0.76	0.78	2	0.99	0.62
	0.31	1.12	0.89	2.73	0.53	0.3
	0.73	2.18	1.17		0.48	0.82
	0.79	1	1.16		0.86
	1.22	1.36	0.65		1.21
	0.99	1.25	1.31		0.54
	1.51	1.04	1		0.3
	0.92	1.55			0.56
	0.94				0.53
	0.45				0.41
					0.69

## Sheet: Figure1E
	C	VCPi
exp1	19.25	10.69
exp2	23.71	12.28
exp3	22.09	12.45

## Sheet: Figure1G
	exp1		exp2		exp3
medians	0.4538	0.8737	0.399	0.9202	0.4421	0.8236
	C	VCPi	C	VCPi	C	VCPi
	0.381785	0.463706	0.4833	0.68524	0.450264	0.683405
	0.65437	1.00623	0.205015	2.22777	0.58438	0.424775
	1.38755	1.91121	0.360714	4.90453	0.569833	1.54957
	0.235807	0.537647	0.255126	1.399	0.642791	1.09914
	0.256717	1.20612	0.495012	0.560514	0.692547	1.59772
	0.293901	1.03605	0.43808	1.29167	0.42533	0.361349
	0.342967	0.643739	0.354249	3.43464	0.768592	0.722128
	0.697196	0.65701	0.180288	1.12074	1.63611	1
	0.219055	0.389939	0.411532	0.368545	1.06196	0.761296
	0.320521	0.589201	0.337694	1.53123	0.583053	1.33893
	0.379722	0.853987	0.206223	1.0161	0.456693	0.446154
	0.31689	1.17858	0.210342	2.54879	0.677734	0.422003
	0.28283	3.32353	0.303445	0.655552	1.30805	0.757116
	0.534734	0.666305	0.491787	0.299317	0.35485	0.669207
	0.265404	0.989053	0.216663	1.29194	0.546348	0.920493
	0.297512	0.399796	0.407337	1.1529	0.50918	0.422003
	0.301652	0.428758	0.529873	2.95586	0.33326	0.509736
	0.228603	0.61389	0.690409	1.66097	0.630657	0.511303
	0.378603	0.445682	0.249494	0.295734	0.551667	1.31391
	0.307936	1.62837	1.59908	0.955803	0.666787	0.808538
	0.241241	0.91113	0.72264	1.04062	0.599796	2.09112
	0.224723	1.47552	0.607128	2.0832	0.52312	0.53428
	0.602658	1.15942	0.433706	0.914729	1.41652	0.59989
	0.389523	0.83203	0.200113	0.390473	0.61016	0.813872
	0.57968	0.885826	0.318182	0.371981	0.53694	1.64899
	0.444017	1.13606	0.251261	1.96095	0.350042	0.656466
	0.865769	0.420966	0.396196	1.38806	0.555662	0.753994
	0.449752	0.638303	0.376163	0.729606	0.566079	0.877121
	0.924426	0.77374	0.467317	3.11454	0.58573	0.446234
	0.426891	0.38319	0.40435	0.595638	0.27841	0.577068
	0.64506	0.885441	0.346177	0.915676	0.376439	0.788954
	0.422646	0.833817	0.227694	0.242647	0.644259	0.795658
	0.233264	0.91451	0.49458	0.609651	0.42049	1.02612
	0.338555	0.684136	0.560202	1.05016	1.07475	0.614637
	0.513712	0.6975	0.423503	0.518518	0.358104	0.859608
	0.236054	3.93712	0.636323	0.704264	0.548186	0.976424
	0.634764	0.720864	0.404576	0.979847	0.665085	0.439767
	0.495295	0.800757	0.414217	0.368148	0.597504	0.475896
	0.376197	0.973026	0.399407	4.12394	0.310789	0.45758
	0.545569	1.24989	0.541641	0.828869	0.299044	1.69243
	0.399944	0.731483	0.49662	1.49992	0.291804	0.447047
	0.197808	0.721128	0.268625	1.33884	0.609953	1.34533
	0.421017	1.17432	0.321594	0.996443	0.313895	0.708573
	0.731554	0.261585	0.506835	1.10809	0.411904	0.761562
	0.154102	0.878318	0.240361	0.570403	0.641053	0.716774
	0.537902	0.756049	0.223784	0.800058	0.50131	1.25781
	0.347909	0.701426	1.39318	0.177262	0.42737	0.771823
	0.214363	0.7398	0.556861	0.767606	0.394436	0.927644
	0.506715	1.31466	0.3329	0.72775	0.798388	1.34004
	0.807258	1.71624	0.37199	0.753008	0.563657	2.37782
	0.291076	0.895779	0.486381	0.352527	0.303215	0.800058
	0.373263	0.930597	0.389657	0.729506	0.459859	2.59084
	0.849979	1.30879	0.136332	1.17988	0.441479	1.36127
	0.610901	1.29341	0.273257	0.730016	0.310804	1.59703
	0.509654	0.376062	0.500095	2.49091	0.520931	0.384675
	0.321581	0.443527	0.235501	1.08621	0.534944	0.798241
	0.697638	0.91478	0.654558	0.631182	0.569145	1.93429
	1	0.663503	0.392155	1.36348	0.298292	1.118
	0.645043	0.826765	0.398801	1.08658	0.347865	0.849567
	0.52041	1.18677	0.26584	0.488329	0.605156	0.47242
	0.787712	0.687211	0.46235	0.352224	0.438551	0.995128
	0.224516	1	0.344237	0.911736	0.27334	0.435774
	0.82769	0.980054	0.28841	0.920319	0.498795	0.625096
	0.511202	0.41502	0.334635	0.185542	0.333307	3.07692
	0.614321	0.981327	0.580602	1.82847	0.437182	0.463112
	0.406679	1.51673	0.390908	0.528087	0.442332	0.641884
	0.547904	0.613462	0.286893	1.21061	0.333368	1.08311
	0.665423	0.481818	0.371777	0.755369	0.464886	0.773813
	0.420833	0.596899	0.547775	1.08658	0.411514	0.431103
	0.721115	0.649669	0.278013	0.558617	0.362251	0.583165
	0.552821	1.48703	0.489173	0.907158	0.551975	1.86078
	1.11445	1.54967	0.539686	2.40087	0.454775	1.17837
	0.430274	1.3521	0.848032	1.86241	0.446825	0.919094
	0.68239	1.08905	0.198969	0.696235	0.240895	0.835755
	0.243296	1.5	0.811429	0.470085	0.549599	1.05677
	0.373696	0.846105	0.288858	0.674245	0.427081	0.946711
	0.458548	1.00066	0.399179	0.822155	0.159308	2.5493
	1.18775	1.09079	0.369688	0.742652	0.441741	0.544428
	1.37072	0.61412	0.455604	0.806297	0.705682	0.605013
	0.306136	0.79983	0.371778	1.3039	0.391382	0.399145
	1.10881	1.373	0.431558	0.59974	0.436156	0.52281
	0.61447	0.442254	0.427189	1.69986	0.374313	1.35599
	0.5	1.43442	0.372087	0.9234	0.433997	0.347422
	0.836192	0.734328	0.236949	0.724426	0.584021	1.76865
	1	0.980645	0.428721	0.611405	0.387601	1.70273
	0.634834	0.369632	0.474404	0.920173	0.329574	1.2307
	1	1.02394	0.335728	1.70006	0.292031	0.803128
	0.196189	0.531003	0.624293	0.767336	0.185772	1.00445
	0.963532	0.783537	0.457722	0.535615	0.285623	0.449462
	0.565411	0.874654	0.289393	0.646986	0.444783	2.05227
	0.853727	0.52292	0.436139	3.34561	0.417913	0.873616
	0.47242	0.57157	0.46163	1.44705	0.325859	1.19427
	0.443336	0.465269	0.429864	0.782755	0.321387	1.36394
	0.488873	0.900659	0.5946	1.10473	0.295675	1.36394
	0.702478	0.874502	0.561228	0.804954	0.33928	0.8772
	0.52034	0.542953	0.383166	1.17893	0.560665	1.17287
	0.744645	0.557668	0.277207	0.785577	0.348727	0.659574
	0.630794	1.03808	0.357233	0.907539	0.918417	0.633843
	0.642439	1.37036	0.29337	2.40476	0.531963	0.885593
	0.589201	1.31548	0.458634	1.87513	0.796721	1.09082
	0.378454	0.643822	0.530828	1.19414	0.425808	0.665761
	0.423186	0.890299	0.617296	0.517069	0.414841	0.556813
	0.196346	2.05131	0.543308	0.578121	0.504293	1.27197
	0.326675	0.65928	0.49475	1.07552	0.28449	1.3
	0.365892	0.694518	0.211642	3.09819	0.228888	0.694698
	0.280319	0.924903	0.452659	0.652676	0.614426	1.44423
	0.556833	1	0.388685	1.00713	0.360676	0.546151
	0.268793	3.16348	0.299111	1.18012	0.356799	2.03272
	0.519603	1.60565	0.448619	0.740588	0.769726	0.287777
	0.141073	0.632394	0.322262	1.01904	0.32772	0.443803
	0.646882	0.606147	0.428548	1.10171	0.4	0.796782
	0.440428	2.32731	0.243061	0.979511	0.738068	1.09128
	0.373648	2.74898	0.771265	1.32306	0.232233	1.08046
	0.506266	1.79144	0.373302	1.27436	0.409799	0.803716
	0.872411	1.10427	0.224624	0.993812	0.630373	1.0701
	0.583692	0.419123	0.243026	0.777309	0.370161	0.412506
	0.404888	0.852077	0.353643	1.05677	0.304874	0.737995
	0.638657	1.22239	0.241463	1.00794	0.835776	0.640394
	0.53597	0.993408	0.57945	0.947464	0.235538	1.56824
	0.244384	0.916594	0.192771	1.22379	0.494208	0.65562
	0.253807	0.721075	0.337388	1.57832	0.430401	1.01219
	0.407046	0.545872	0.640016	1.25691	0.393314	0.415152
	0.819886	1.16879	0.413673	2.40087	0.793096	2.18394
	0.637777	0.642154	0.370041	0.813872	0.464385	3.10402
	0.401996	1.03523	0.289587	0.427457	0.507783	0.249279
	0.58065	6.84931	0.467941	0.5739	0.613661	1.00612
	0.555774	0.850968	0.454145	0.819425	0.695113	1.16726
	0.334135	1.14591	0.215659	2.05087	0.305881	1.8793
	0.483231	0.813569	0.275807	0.729935	0.457416	2.95174
	0.63203	0.198499	0.356027	1.25297	0.350251	0.857746
	0.495596	0.834349	0.491448	0.598423	0.472627	1.7081
	0.357253	1.50261	0.210478	0.921981	0.471898	0.803597
	0.433293	0.828625	0.444895	1.09918	0.205377	0.287116
	0.532805	0.329308	0.347774	0.514741	0.256225	0.626967
	0.480744	0.872937	0.812352	0.752066	0.272112	1.26293
	0.400884	1.14301	0.527609	0.61137	0.250539	0.379919
	0.196059	0.588822	0.333655	0.612556	0.564912	1.17513
	0.321912	1.15331	0.433462	1.48127	1.187	0.385468
	0.894318	4.57143	0.365534	1.84593	0.255814	0.833375
	0.457802	0.658462	0.220008	0.671391	0.327563	0.721779
	0.624014	0.361514	0.2859	0.812888	0.40069	0.313126
	0.36325	0.332317	0.203085	0.827281	1.05679	0.696843
	0.282243	0.272651	0.278124	0.711401	0.554332	0.96759
	0.340313	0.489557	1.45777	2.99559	0.445161	1.19291
	0.337059	2.22204	1.11662	1.20481	0.441817	0.899464
	0.403457	1.26928	0.962647	0.448518	0.459078	0.56122
	0.256734	1.01803	0.951496	0.565052	0.408013	0.356007
	0.34291	0.666452	0.939853	1.18875	0.281569	0.885096
	0.294092	2.80661	0.943189	0.745297	0.195931	1.00216
	0.31647	3.11219	0.782311	1.30927	0.396545	1.10523

## Sheet: Figure1H
	exp1		exp2		exp3
medians	1.205	2.107	1.239	2.109	1.714	3.031
	C	VCPi	C	VCPi	C	VCPi
	1.32705	1.25385	1.3066	1.11062	1.71511	1.35702
	1.04029	3.09652	1.00907	2.04607	1.60048	1.01538
	1.04817	1.87894	1.23409	4.00315	1.04995	2.99843
	1.09575	2.02964	1.00785	1.88501	1.07535	2.60756
	1.50579	3.34542	1.24924	4.49598	1.14196	5.08587
	1.22368	2.04628	1.24591	1.84127	1	3.94492
	3.68673	1.44937	1.24924	3.30122	1.15708	8.36797
	1.66164	1.14322	1.04839	1.10042	2.06463	1.09854
	2.17876	1.00144	1.24924	2.52976	2.76023	1.13599
	1.22743	1.08693	1.24924	1.86473	2.13299	1.51681
	1.13532	4.40232	1.24924	2.7163	1.35973	1.85692
	1.6016	2.24318	1.24924	4.92275	1.29342	3.70119
	1.24988	1.0372	1.24924	1.47114	3.1125	3.19757
	1.03934	1.0474	1.24924	1.7039	2.13312	4.92244
	1.19215	5.84895	1.39651	2.0697	1.03803	1.38749
	1.2831	1.98787	1.24924	1.67815	1.71189	3.12731
	2.19861	3.48268	1.01458	4.24344	1.3	1.4191
	1.13523	8.00821	1.46295	1.29371	9.14245	6.70073
	1.10973	1.66183	3.34041	1.72414	1.36959	2.72914
	1.18087	1.82927	1.12176	4.58801	1.18402	6.22323
	1.21875	1.13969	1.23734	3.73422	1.91916	1.64422
	1.0302	1.38164	1.85349	2.18104	1.11748	3.65795
	1.09755	2.39465	1.1074	1.71075	1.10336	2.73599
	1.1034	1.98491	1.83886	3.37245	1.00212	1.24316
	1.11457	1.79735	1.13072	3.97692	1.12115	2.31477
	1.33603	6.97538	1.4438	1.51394	1.71417	1.03276
	1.11448	2	1.38424	2.68706	1.67541	1.6212
	1.31597	3.4098	1.15286	2.23529	1.26075	1.17371
	1.06641	11.8897	0.894425	1.06952	1.81907	2.24187
	1.53557	1.31897	1.06554	2.37776	1.9026	2.215
	3.78493	14.6223	1.12227	9.58009	2.20114	1.36636
	1.06742	2.33246	1.04654	2.14807	1.10428	2.11353
	1.10447	2.04132	1.35285	2.0051	1.09079	1.29476
	1.24764	1.45002	1.1751	2.33292	1.26816	1.09929
	1.03118	1.7047	1.33715	3.16279	1.84551	2.49847
	1.72569	3.01164	1.2313	2.59451	1.31752	2.92096
	1.04487	2.65909	1.27874	1.62831	1.23701	1.20012
	1.36192	2.7939	1.07511	4.58701	1.08095	1.81737
	1.05201	1.11099	1.12102	1.46488	1.21754	4.82569
	3.22772	1.98513	1.2192	1.19288	1.20852	1.11232
	1.33402	3.81301	1.201	3.46661	1.52389	1.1299
	2.18445	2.76401	1.24062	1.51942	1.23657	1.93589
	1.36047	3.53488	1.11881	2.40262	1.71415	1.36002
	1.17692	3.04209	1.71575	1.72093	1.19881	1.83397
	1.91186	2.16705	1.04493	1.62701	1.62446	1.31447
	1.08701	6.81957	1.33738	1.54495	1.2	1.70506
	1.28198	4.54225	1.08319	1.6037	1.04929	1.7545
	1.01082	4.91681	1.12534	1.75638	1.03376	1.96225
	1.0029	4.30225	1.20491	2.70787	1.01559	3.30206
	1.1095	1.16199	1.29985	2.90979	1.526	2.24302

## Sheet: Figure2A
	exp1				exp2				exp3
medians	0.885	0.745	1.23	0.77	0.8	0.695	1.48	0.77	0.93	0.78	1.11	0.625
dNTPs	-	-	+	+	-	-	+	+	-	-	+	+
VCPi	-	+	-	+	-	+	-	+	-	+	-	+
	0.9	1.28	2.56	1.06	0.15	0.6	1.39	1.06	0.58	0.36	2.37	1.15
	0.77	1.11	1.63	1.21	0.14	0.51	1.95	1.21	0.34	0.98	0.91	1.39
	0.68	0.36	1.12	1.32	0.06	0.66	1.2	1.32	0.64	0.62	1.18	1.02
	0.94	1.05	0.84	0.99	0.05	0.74	1.32	0.99	0.69	0.64	2.14	0.99
	1.06	0.34	1.56	1.04	0.04	0.45	1.01	1.04	1.23	0.6	2.02	1.23
	1.13	0.92	1.3	1.44	0.05	1	0.59	1.44	1.09	0.69	1.57	1.04
	1.31	0.42	1.84	0.94	0.04	0.65	2	0.94	1.02	1.2	1.53	0.79
	0.44	0.7	1.27	1.03	0.01	0.21	1.07	1.03	0.8	0.88	1.54	0.48
	0.81	0.69	1.13	0.96	0.06	0.79	1.29	0.96	0.47	1.32	1.5	0.67
	0.68	0.7	1.45	0.32	0.04	0.34	1.37	0.32	0.74	0.63	1.34	1.17
	0.36	0.84	1.55	0.8	0.05	0.21	1.53	0.8	0.88	0.64	2.47	0.91
	0.97	0.37	0.92	1.04	0.07	0.37	1.55	1.04	0.82	0.55	1.67	0.4
	1.06	0.66	1.58	0.86	0.08	0.71	1.3	0.86	1.08	0.47	2.12	0.91
	1.62	0.49	1.7	0.91	0.17	0.83	0.61	0.91	0.74	0.69	1.59	0.55
	0.39	0.63	0.71	1.5	0.1	0.75	1.1	1.5	0.89	0.73	1.26	0.95
	0.83	1.26	1.03	1.8	0.03	0.79	0.58	1.8	0.89	0.78	0.9	0.56
	1.14	1.76	1.33	0.7	0.06	0.7	1.25	0.7	1.45	0.59	0.97	0.81
	0.36	0.49	1.61	1.38	0.06	0.62	0.46	1.38	1.22	0.66	1.46	0.98
	0.39	0.81	1.59	1.1	0.02	0.54	0.94	1.1	1.13	0.66	1.4	0.82
	0.7	0.75	1.98	0.45	0.04	1.27	1.35	0.45	1.15	0.34	1.49	1.29
	0.54	0.9	1.8	0.49	0.04	0.96	0.61	0.49	0.95	0.67	1.59	0.94
	0.44	0.68	0.92	1.15	0.06	0.46	0.66	1.15	0.78	0.83	1.16	0.67
	1.2	0.88	1.49	0.61	0.03	0.78	1.22	0.61	1.07	0.75	1.32	0.88
	0.45	0.99	0.91	0.84	0.03	0.79	1.03	0.84	0.19	0.85	3.17	0.75
	0.76	0.66	1.26	0.55	0.07	0.53	1.53	0.55	0.74	0.79	1.86	1.03
	1.03	0.67	1.71	1.27	0.03	0.49	3.22	1.27	0.48	0.53	1.11	0.8
	1.74	0.89	2.26	0.6	0.03	0.67	2.56	0.6	0.39	0.68	1.49	1.02
	0.9	0.56	1.95	0.32	0.11	0.75	2.43	0.32	0.64	1.18	1.02	0.51
	0.43	0.76	1.35	0.21	0.05	0.69	0.71	0.21	0.83	0.75	1.05	0.63
	0.46	2.04	1.14	0.89	0.03	0.72	2.18	0.89	0.81	0.6	0.42	0.78
	0.63	0.82	2.03	0.91	0.02	0.66	1.38	0.91	0.71	0.8	0.81	1.29
	0.62	0.56	0.8	0.36	0.08	0.63	1.9	0.36	0.31	0.95	1.2	0.31
	0.75	1.17	0.99	0.36	0.05	0.45	1.32	0.36	0.33	1.25	1.42	0.5
	1.26	0.3	1.54	0.31	0.04	1.08	0.87	0.31	0.68	0.66	1.5	1.44
	0.75	0.84	1.28	1.4	0.08	0.91	1.59	1.4	0.79	1.15	1	0.85
	1.05	0.56	1.43	1.09	0.07	1.03	1.65	1.09	0.71	0.7	1.11	0.94
	0.43	1.05	0.82	0.88	0.03	0.31	1.36	0.88	0.77	0.98	0.91	1.35
	0.62	0.34	1.71	0.62	0.03	1.23	1.81	0.62	0.85	0.27	2.02	0.83
	0.32	1.46	1.4	0.66	0.03	0.6	1.11	0.66	1.95	1.01	0.86	0.66
	1.17	1.04	0.95	1.29	0.04	1.01	1.65	1.29	0.7	1.48	1.14	0.32
	0.62	1.08	1.42	1.39	0.06	0.73	1.4	1.39	0.94	0.87	1.92	0.97
	0.99	1.08	0.82	0.52	0.91	1	0.73	0.52	0.62	0.64	1.28	0.5
	0.72	0.19	1.21	1.18	0.5	0.44	0.45	1.18	0.68	0.64	1.28	0.6
	0.28	0.23	1.97	0.59	0.85	0.4	1.19	0.59	0.57	0.72	1.14	0.6
	0.44	0.75	1.91	1.22	1.26	0.92	1.46	1.22	0.53	0.53	0.46	0.91
	0.48	1.06	1.34	0.74	0.74	0.35	1.95	0.74	0.59	0.27	0.99	0.76
	0.63	0.83	0.31	0.68	1.21	0.71	0.52	0.68	0.98	0.54	1.36	0.41
	1.06	0.15	0.93	1.06	0.62	0.65	0.68	1.06	0.82	1.19	1.06	0.97
	0.4	1.06	1.42	0.56	0.57	0.75	0.65	0.56	0.79	1	0.76	0.73
	0.63	0.87	2.17	0.72	1.23	0.56	2.44	0.72	1.06	0.3	1.29	0.66
	0.79	0.73	0.98	0.52	1.29	0.71	1.23	0.52	0.84	0.61	0.89	0.69
	0.95	0.63	1.51	0.66	0.47	0.72	3.71	0.66	0.88	0.73	2.12	1.37
	0.32	0.38	1.26	0.97	0.6	0.7	1.03	0.97	0.51	0.67	1.25	0.8
	0.54	0.73	0.87	0.73	0.84	0.45	0.88	0.73	0.93	1	0.68	0.69
	0.92	0.69	0.68	0.71	0.83	0.95	0.42	0.71	0.95	0.74	1.16	0.82
	0.52	0.56	0.97	1.32	0.51	0.75	1.82	1.32	0.56	0.67	1.02	1.36
	0.76	0.4	1.23	0.96	0.88	0.72	1.21	0.96	0.51	0.65	1.61	0.3
	0.92	0.43	1.91	1.02	0.67	0.72	2.95	1.02	0.53	0.87	1.51	1.1
	1.14	0.95	1.81	0.51	0.76	0.72	1.16	0.51	0.42	0.96	1.7	0.83
	0.45	0.38	0.98	0.85	0.69	0.58	1.41	0.85	0.47	0.75	1.87	0.99
	0.79	0.53	1.69	1.12	0.58	0.69	1.76	1.12	0.42	0.5	1.69	0.95
	0.39	0.23	1.67	0.36	0.67	0.54	1.1	0.36	0.82	0.34	0.56	0.83
	0.66	0.85	0.78	0.97	0.84	0.48	1.75	0.97	0.83	0.75	0.97	1.22
	0.75	0.63	1.14	1.14	0.62	0.75	2.16	1.14	0.64	0.13	1.1	1.27
	0.18	0.93	2.01	0.96	0.55	0.3	1.96	0.96	0.54	0.6	1.8	1.59
	0.68	1.78	0.91	1.31	0.93	0.87	1.28	1.31	0.39	0.59	1.34	0.78
	0.47	0.42	1.52	1.12	0.68	0.87	1.45	1.12	1.4	0.76	0.41	0.89
	0.72	0.79	0.57	0.31	0.83	0.43	0.52	0.31	0.66	0.68	1.45	0.72
	0.65	0.84	1.59	0.68	0.85	0.65	1.28	0.68	0.97	0.65	0.55	1.74
	2.25	0.54	1.46	0.85	0.58	0.52	1.15	0.85	0.93	0.43	2	0.34
	1.77	0.63	1.47	0.66	0.72	0.54	2.43	0.66	0.78	0.44	1.86	0.32
	2.47	0.55	1.79	0.91	0.36	0.46	1.77	0.91	1.44	0.38	1.24	1.02
	2.48	0.35	1.34	0.54	0.56	0.43	2.28	0.54	0.68	0.54	0.94	1.35
	0.53	0.91	0.74	0.86	0.52	0.62	1.91	0.86	1.04	0.7	1.11	0.66
	1.07	0.78	1.95	0.18	0.65	0.54	2.68	0.18	0.9	1.12	0.64	0.55
	1.35	1.52	1.08	0.62	0.85	1.02	1.7	0.62	0.95	0.54	1.01	1.08
	0.99	0.78	0.89	0.6	1.01	1.15	2.57	0.6	1.23	0.47	0.89	1.23
	1.34	1.04	1.02	0.68	1.03	0.98	2.02	0.68	0.92	0.44	1.75	1.4
	1.25	0.41	1.87	0.66	0.9	1.01	2.4	0.66	1.44	0.67	1.52	0.26
	1.83	0.19	1.4	0.83	1.04	1.03	1.31	0.83	0.94	0.52	0.93	0.55
	1.43	0.57	0.49	0.62	0.74	1.11	1.23	0.62	1.24	0.87	1.4	0.44
	1.25	0.97	1.06	0.7	1.37	0.93	0.15	0.7	0.81	0.76	0.65	0.85
	0.34	0.65	1.27	0.44	1.18	1.78	2.84	0.44	1.13	0.66	0.57	0.55
	0.68	0.54	2.64	0.93	0.6	0.93	2.12	0.93	0.84	1.05	0.36	0.87
	2.88	0.88	1.28	0.93	0.66	0.32	2.26	0.93	1.07	0.83	1.51	0.88
	1.09	0.67	0.64	0.75	0.75	1	3.16	0.75	0.86	0.6	2.59	0.41
	0.82	0.82	0.43	1.17	0.94	1.04	2.57	1.17	1.17	0.98	1	0.96
	1.5	0.59	1.27	0.91	1.24	1.1	2.17	0.91	1.1	1	0.93	0.68
	1.32	0.96	0.43	0.69	0.39	1.01	1.18	0.69	0.66	0.76	0.91	0.41
	1.12	0.73	2.17	0.35	0.81	0.69	1.89	0.35	0.51	0.78	0.88	0.74
	1.27	0.78	1.17	1.43	0.52	0.23	1.14	1.43	0.93	1.1	0.81	0.86
	0.27	0.53	0.17	0.51	0.82	1.32	0.75	0.51	1.27	0.8	0.87	0.51
	0.64	1.09	0.95	0.84	0.54	0.89	1.26	0.84	1.61	0.5	0.67	0.9
	0.66	1.06	1.65	0.76	0.55	1.36	1.95	0.76	0.56	0.81	0.81	0.37
	0.49	0.81	0.73	0.77	0.41	0.38	1.65	0.77	1.15	0.34	1.36	0.58
	0.88	0.84	1.14	1.13	0.74	1.06	1.27	1.13	0.93	0.93	0.86	1.3
	0.73	0.71	1.25	0.96	0.73	0.91	1.44	0.96	1.27	0.62	0.58	1.64
	0.46	0.41	0.68	0.55	0.53	0.23	1.14	0.55	0.94	1	0.44	1.12
	0.37	0.62	0.64	0.68	0.27	0.91	1.78	0.68	0.36	1.36	1.22	0.25
	0.89	0.94	0.81	0.72	0.95	0.84	0.95	0.72	1.41	0.91	1.74	1.52
	0.53	0.6	1.89	0.88	0.87	1.19	1.66	0.88	1.08	0.83	0.84	0.32
	0.97	0.47	1.36	0.79	0.49	0.97	1.51	0.79	0.54	0.46	1.24	0.54
	1.31	0.93	1.39	0.82	1.08	1.31	0.75	0.82	1.4	1.1	1.22	0.28
	0.17	0.27	0.88	0.67	1.16	1.06	1.87	0.67	0.79	0.66	0.83	0.54
	0.69	0.43	1.08	0.38	0.86	1.64	0.8	0.38	0.45	0.58	0.97	0.49
	0.38	0.8	1.58	1.26	0.25	1.1	1.35	1.26	1.32	0.77	0.89	0.3
	0.18	0.99	0.94	1.02	1.06	1.04	2.54	1.02	1	0.49	1.45	0.4
	0.28	0.33	1.45	1.23	0.76	0.68	1.52	1.23	1.07	0.36	1.53	0.59
	0.57	1.45	0.76	0.44	0.36	1.08	1.7	0.44	1.18	0.83	0.95	0.64
	1.67	0.96	1.18	0.73	0.38	0.78	1.58	0.73	0.19	1.08	0.64	0.64
	2.01	0.57	0.48	0.95	0.83	2.18	1.75	0.95	0.67	1.32	0.8	0.77
	1.45	1.24	0.89	0.82	1.27	1.27	0.96	0.82	1.4	2.58	2.28	0.57
	1.59	0.62	1.4	1.08	1.23	0.61	0.98	1.08	0.42	1.72	1.43	0.68
	0.69	0.38	0.77	0.53	0.78	1.46	1.22	0.53	1.12	0.9	1.58	0.53
	0.78	0.72	1	1.71	1.17	0.89	0.93	1.71	0.95	0.8	1.75	1.14
	1.16	0.7	0.44	1.34	0.73	0.47	1.53	1.34	1.45	1.97	0.73	0.75
	0.48	0.84	0.92	0.69	0.79	0.62	1.49	0.69	0.85	0.34	1.06	1.25
	0.61	0.83	0.47	1.17	1.22	0.42	2.04	1.17	0.17	1.16	1.17	0.5
	0.61	0.58	0.7	1.2	0.83	1.18	1.65	1.2	1.36	0.36	0.97	1.29
	0.93	0.35	1.03	0.6	0.96	0.36	1.85	0.6	0.23	1.7	0.89	0.75
	0.89	1.17	1.29	0.66	1.07	1.55	1.74	0.66	0.99	0.93	1.55	1.16
	0.88	0.42	0.8	0.66	0.62	1.23	1.75	0.66	1.23	0.33	1.06	0.74
	1.04	0.66	1.37	1.1	0.67	0.57	1.77	1.1	1.13	0.94	1.96	0.33
	0.83	0.59	1.65	1.09	0.39	0.95	2.31	1.09	0.99	0.46	1.87	0.76
	1.05	0.56	0.66	0.88	0.58	0.89	1.91	0.88	1.31	0.91	1.12	0.69
	0.51	1.22	1.85	0.34	0.48	0.79	1.24	0.34	1.41	0.85	1.3	0.66
	0.54	0.43	1.08	1.36	0.42	0.42	2.06	1.36	0.71	0.85	0.84	0.36
	0.51	0.72	1.12	0.54	0.27	0.19	1.56	0.54	0.69	1.31	0.94	0.72
	0.51	1.4	1	1.04	0.93	0.59	1.93	1.04	1.17	0.79	0.75	0.8
	0.28	0.58	0.76	1.01	0.62	0.63	1.85	1.01	1.06	1.06	1.21	0.28
	2.68	0.83	1.06	1.05	0.9	0.44	1.52	1.05	1.23	0.88	2.04	0.71
	0.66	0.68	1.03	0.75	0.88	0.56	1.63	0.75	0.65	1.1	1.35	0.9
	0.83	0.81	1.63	0.83	0.91	0.56	3.03	0.83	1.02	0.55	1.29	0.79
	0.75	1.07	0.97	1.2	1.02	0.6	1.46	1.2	1.12	0.22	0.6	0.85
	1.11	0.66	3.28	0.86	0.13	0.17	2.52	0.86	1.21	0.23	0.57	0.59
	1.23	0.47	0.8	0.96	1.12	0.53	2.1	0.96	1.48	0.36	1.22	0.38
	1.02	0.44	0.89	0.69	0.76	0.26	2.15	0.69	1.29	0.89	1.57	0.3
	1.42	0.85	0.56	0.59	0.95	0.87	1.6	0.59	0.98	1.43	0.7	0.33
	0.54	0.25	1.01	0.64	1.65	0.47	3.75	0.64	0.81	0.35	1.02	0.7
	0.63	0.74	1.08	0.52	0.96	0.31	1.97	0.52	1.35	1.5	0.96	0.62
	1.46	0.49	0.76	0.81	1.37	0.13	1.57	0.81	0.72	1.97	1.41	0.58
	0.95	1.09	2.27	0.3	1.28	0.37	1.76	0.3	0.56	0.25	1.67	0.55
	0.84	1.09	0.71	0.28	1.21	0.56	1.5	0.28	0.75	1.21	1.67	0.42
	0.72	1.03	1.09	0.81	1.19	0.4	1.13	0.81	1.02	0.79	1	0.58
	0.66	0.34	1.09	0.87	1.01	0.44	2.98	0.87	1.12	0.34	1.19	0.94
	1.39	0.32	0.21	0.88	1.49	0.49	2.57	0.88	1.15	0.64	0.74	0.5
	0.88	0.64	0.93	0.39	1.5	0.54	0.84	0.39	1.14	0.89	0.7	0.43
	0.33	1.4	1.17	0.65	0.52	0.56	0.2	0.65	1.06	0.69	1.71	0.45
	1.17	0.79	0.66	0.55	1.02	0.33	0.28	0.55	1.1	0.59	1.32	0.98
	0.62	0.97	1.21	0.9	1.21	0.38	2.26	0.9	0.93	1.08	0.92	1.08
	1.05	0.9	0.74	0.93	0.89	0.69	1.19	0.93	1.17	1.34	0.66	0.85
	1.53	0.82	0.7	0.53	0.68	0.29	1.64	0.53	0.86	1.46	2.18	0.4
	1.15	0.77	1.66	0.77	0.55	0.46	2.31	0.77	1.24	0.63	1.2	1.04
	0.3	0.6	0.8	0.85	0.34	0.67	2.13	0.85	1.14	0.64	1.04	0.91
	2.1	0.44	0.78	1.58	0.6	0.38	2.77	1.58	1.11	1.07	1.6	0.48
	1.78	0.41	0.95	1.04	1.05	0.29	0.94	1.04	1.46	1.08	1.95	0.79
	0.74	0.31	1.42	0.92	0.64	0.62	2.65	0.92	0.65	1.34	0.46	0.97
	0.65	0.35	0.85	0.67	0.81	0.22	2.76	0.67	1.26	0.44	1.63	0.45
	1.58	0.41	0.42	0.59	1.3	0.43	2.84	0.59	1.48	0.99	1.58	0.65
	1.61	0.34	1.17	0.37	0.81	0.45	1.82	0.37	0.85	0.6	1.22	1.43
	1.59	0.32	0.78	0.97	0.52	0.57	0.71	0.97	1.03	0.8	0.57	0.44
	1.53	0.9	0.42	0.81	1.91	0.47	2	0.81	0.98	0.62	1.33	1.06
	1.17	0.51	0.73	1.18	1.08	0.41	2.42	1.18	0.79	0.77	1.07	0.6
	1.08	1.24	2.62	0.83	1.59	0.39	1.36	0.83	0.85	0.66	0.65	1.51
	1.2	1.4	1.53	0.62	2.05	0.54	2.06	0.62	0.87	0.97	0.61	0.66
	0.68	0.66	1.12	0.71	0.68	0.26	4.17	0.71	0.79	1.93	0.98	0.82
	0.45	1	0.7	0.92	0.92	0.56	2.44	0.92	0.61	1.22	2	0.8
	1.38	0.86	0.76	1.12	0.81	0.72	1.78	1.12	1.57	1.16	1.78	0.99
	1.84	0.43	0.82	1.04	1.33	0.34	1.49	1.04	1.31	0.9	0.9	0.97
	0.48	0.87	1.25	0.72	0.99	0.18	1.69	0.72	0.5	1.34	1.64	0.56
	0.92	0.29	1.52	0.64	1.09	0.22	1.54	0.64	1.4	0.97	1.15	0.61
	1.14	0.54	1.01	1.08	1.44	0.47	1.49	1.08	1.08	0.31	1.15	0.38
	0.56	0.76	1.23	0.84	0.88	0.69	3.24	0.84	0.34	0.78	1.22	0.46
	0.6	0.92	1.69	1.02	0.53	0.5	3.76	1.02	0.98	1.29	0.68	1.22
	1.02	0.53	0.97	0.63	0.89	0.27	2.03	0.63	0.65	1	1.22	0.22
	1.11	0.44	1.42	1.24	1.23	0.65	2.81	1.24	0.93	0.86	0.92	0.41
	0.98	1.06	1.32	1.11	0.35	0.73	0.95	1.11	1.76	1.12	1.8	0.84
	0.81	0.71	0.75	0.77	0.83	0.48	1.95	0.77	1.02	1.86	1.25	0.7
	0.86	1.02	0.96	0.63	0.83	0.53	0.44	0.63	1.14	0.97	2.84	0.71
	0.72	0.32	0.86	0.47	0.64	0.37	0.66	0.47	0.64	0.96	1.41	0.56
	0.81	0.71	0.53	0.45	1.53	0.53	0.49	0.45	0.65	0.88	0.86	0.32
	0.33	0.66	0.7	0.95	0.94	0.5	1.36	0.95	0.81	1.16	1.37	0.48
	0.51	0.41	1.4	0.55	1.5	0.16	2.35	0.55	0.98	1.3	1.09	1.08
	1.32	0.71	1.53	0.5	0.62	0.55	2.03	0.5	0.8	1.06	0.3	1.1
	1.41	1.22	0.68	0.4	0.48	0.63	1.45	0.4	0.92	0.86	0.73	0.86
	0.97	0.9	1.12	0.81	0.22	0.3	1.89	0.81	0.67	0.91	1.07	1.08
	0.42	0.9	0.24	0.55	0.81	0.31	1.74	0.55	0.91	1.08	1.1	0.72
	1.62	0.52	0.42	0.39	0.96	0.66	1.09	0.39	1.37	1.3	1.85	0.62
	1.34	0.74	1.84	0.92	0.6	0.52	2.19	0.92	0.84	0.76	1.3	0.62
	0.61	0.52	1.06	0.49	1.42	0.52	0.8	0.49	0.91	0.97	0.88	0.79
	0.79	1.01	1.91	0.5	0.24	0.52	0.86	0.5	0.69	0.98	1.44	0.66
	1.4	0.97	1.41	1.15	0.43	0.54	0.76	1.15	0.65	0.68	1.21	0.88
	1.5	0.89	2.53	0.83	0.51	0.3	1.34	0.83	1	1.39	1.33	0.67
	0.59	1.08	2.35	0.78	0.48	0.22	1.31	0.78	0.88	0.66	0.62	0.53
	0.84	0.95	1.52	0.98	0.77	0.49	0.92	0.98	1.11	0.97	1.41	0.72
	1.92	0.64	1.27	0.45	0.76	0.4	1.7	0.45	0.62	0.87	1.01	0.7
	1.54	1.44	1.8	1.24	1.91	0.25	2.47	1.24	0.85	0.89	0.9	0.81
	0.67	1.35	1.21	0.61	1.15	0.32	3.36	0.61	0.98	0.52	0.69	0.4
	1.11	1.39	1.9	0.93	1.85	1.21	0.95	0.93	1.16	1.13	1.75	0.62
	0.75	0.68	1.89	1.05	1.92	1.16	1.52	1.05	0.45	0.98	0.9	1.07
	0.59	1.21	0.9	0.66	0.63	1.48	0.47	0.66	0.31	0.51	1.49	0.78
	1.33	0.99	1.71	0.97	0.87	1.04	1.4	0.97	0.91	1.41	1.45	0.87
	1.18	0.84	1.01	0.68	0.98	0.98	1.27	0.68	0.95	0.81	1.18	1.06
	1	1.16	1.38	0.55	0.8	0.98	0.6	0.55	0.89	1.24	1.15	0.39
	1.12	0.84	1.19	0.57	0.54	0.98	0.31	0.57	0.32	1.75	1.32	0.45
	1.59	0.58	0.69	0.93	0.6	1.47	2.53	0.93	1.16	0.8	0.5	0.57
	0.89	1.38	2.18	0.93	0.6	0.86	0.93	0.93	1.38	1.24	0.83	0.53
	0.67	0.8	2.03	0.97	0.81	0.54	1.12	0.97	1.06	0.94	0.86	0.3
	1.37	0.44	2.37	0.63	0.81	0.52	1.63	0.63	1.4	0.79	0.69	0.41
	0.35	1.09	1.79	0.87	1.86	0.72	0.96	0.87	0.93	0.57	0.97	0.94
	0.3	0.45	0.38	0.78	1.11	1.29	1.14	0.78	0.74	0.36	1.64	0.29
	0.42	0.76	0.66	0.94	0.82	0.98	1.29	0.94	1.04	0.61	1.34	0.6
	1.3	0.75	1.76	0.94	1.99	1.25	1.76	0.94	0.73	0.91	0.81	0.32
	0.85	0.71	0.96	1.34	0.95	0.08	0.31	1.34	0.88	0.64	0.72	0.57
	2.19	0.74	0.99	0.31	0.89	0.55	1.14	0.31	1.12	1.97	0.84	0.48
	1.77	0.37	1.22	0.93	1.62	1.31	0.86	0.93	1.19	0.8	2.74	0.18
	1.08	1.22	1.75	1.14	0.98	1.34	0.74	1.14	1.01	1.6	1.99	0.76
	0.95	0.42	1.09	0.49	0.53	0.9	1.44	0.49	1.21	0.52	0.84	0.87
	0.8	0.4	1.02	0.18	0.97	0.92	1.02	0.18	0.91	1.09	1.5	0.54
	1.09	0.42	0.42	0.55	1.27	0.84	1.5	0.55	1.32	1.05	0.94	0.48
	1.37	0.95	0.72	1.08	0.92	0.89	2.13	1.08	0.25	1.2	0.97	0.56
	0.71	0.54	1.73	0.8	1.38	1.56	2.12	0.8	0.74	0.78	0.77	0.43
	0.78	0.91	2.26	0.46	1.41	2.63	2.75	0.46	0.86	1.05	0.76	0.41
	1.37	1.15	1.37	0.36	1.42	1.78	2.68	0.36	1.21	1.18	0.76	0.41
	1.28	0.86	1.66	0.63	0.68	0.49	1.95	0.63	1.08	1.17	0.72	0.83
	1.82	1	0.33	0.7	0.64	1.44	1.33	0.7	1.38	0.88	1.39	0.21
	1.91	0.86	1.55	0.49	0.66	0.96	1.49	0.49	1.19	0.62	0.96	0.76
	1.04	0.89	0.73	0.13	0.7	0.78	1.32	0.13	0.69	0.95	0.93	0.29
	1.13	0.83	2.48	0.09	0.8	0.57	1.53	0.09	0.7	0.42	0.81	0.91
	1.19	0.74	1.29	0.26	0.41	0.96	1.35	0.26	1.33	0.49	0.46	0.17
	1.26	0.48	0.87	0.27	0.65	0.68	1.32	0.27	0.93	0.9	1.11	0.32
	0.89	0.54	0.66	0.36	0.91	0.54	1.39	0.36	2.13	0.36	1.39	0.26
	0.59	1.71	1.92	0.23	0.85	1.26	0.91	0.23	0.97	0.44	1.39	0.53
	0.98	0.55	1.46	0.82	1.36	0.36	1.32	0.82	0.81	0.54	1.72	0.75
	0.96	0.47	1.21	0.45	0.98	0.25	2.75	0.45	1.06	0.98	0.76	0.54
	1.18	0.63	1.24	0.57	1.14	0.28	1.01	0.57	0.77	0.99	0.96	0.89
	0.67	0.91	1.38	0.56	1.23	0.57	1.7	0.56	0.86	1.21	2.03	0.52
	1.12	0.68	0.96	0.44	1	0.64	2.08	0.44	1.12	0.17	0.83	0.41
	0.47	1.14	0.94	0.28	0.89	0.26	2.48	0.28	0.68	0.66	0.59	0.86
	0.94	0.78	1.41	0.63	0.6	0.35	1.84	0.63	1.1	0.72	0.68	0.37
	0.99	0.75	2.58	0.46	1.2	0.89	0.52	0.46	1.08	0.52	1.18	0.72
	0.63	0.25	1.61	0.38	0.4	1.23	1.86	0.38	1.05	0.75	0.76	0.38
	1.65	0.9	1.83	0.66	0.3	1.14	2.55	0.66	0.77	0.3	0.52	0.31
	0.99	0.95	0.74	0.2	1.11	0.73	1.67	0.2	0.63	0.56	1.68	0.36
	0.38	0.44	1.47	0.27	0.56	0.8	1.52	0.27	0.6	1.05	1.02	0.63
	0.91	0.76	1.6	0.83	1.12	0.52	0.41	0.83	0.57	0.78	1.27	0.24
	1.25	0.81	1.67	0.25	0.67	0.43	0.44	0.25	0.96	0.9	0.93	0.4
	1.19	0.4	0.97	0.27	2.5	0.24	1.3	0.27	0.96	0.15	2.06	0.51
	1.53	1.75	0.56	0.95	0.78	0.87	1.17	0.95	0.97	0.13	0.87	0.46
	0.36	1.57	0.61	1.13	0.38	1.04	0.71	1.13	1.22	0.51	1.19	0.54
	1.15	0.39	1.52	0.63	0.91	0.8	1.47	0.63	1.29	0.59	0.83	0.49
	0.95	1.14	1.68	0.77	0.87	0.65	2.42	0.77	1.53	1.05	1.22	0.25
	2.09	1.36	0.47	0.47	1.24	0.81	1.52	0.47	0.74	0.28	0.94	0.54
	1.14	0.66	0.87	0.22	0.86	1.23	2.69	0.22	0.39	0.89	1.35	0.29
	0.52	1.39	1.71	0.49	0.88	0.62	2.17	0.49	0.39	0.57	1.4	0.78
	1.19	0.69	1.49	0.27	0.55	0.49	4.56	0.27	0.4	0.4	1.9	0.47
	1.11	0.74	1.28	0.52	1.43	0.75	1.44	0.52	1.2	1.95	0.36	0.37
	1.26	0.71	1.56	0.46	0.64	1.36	1.34	0.46	0.87	0.7	1.2	0.69
	0.88	0.66	1.49	0.54	1.58	0.83	0.35	0.54	1.33	0.59	1.51	0.23
	0.82	0.59	2.4	0.59	0.89	1.57	1.17	0.59	0.89	0.69	0.62	0.87
	0.89	1.63	1.18	0.34	0.49	0.83	2.76	0.34	1.91	0.55	0.74	0.44
	0.95	1.2	1.01	0.76	1.32	0.69	0.81	0.76	1.11	0.88	0.93	0.44
	1.07	0.65	1.3	0.58	1.33	0.34	0.73	0.58	0.83	0.71	0.52	0.59
	0.36	0.8	0.61	1.07	1.3	1.09	1.94	1.07	1.2	0.51	0.71	0.52
	1.23	0.85	0.76	1.12	0.93	0.5	1.77	1.12	1.37	0.48	0.98	0.27
	0.39	0.95	0.77	0.94	0.72	1.18	2.03	0.94	1.09	0.91	0.9	0.47
	0.15	0.94	0.66	0.6	1.46	0.17	1.15	0.6	1.21	0.91	0.63	0.36
	1.11	0.4	1.6	0.91	1.42	1.22	0.97	0.91	1.4	0.72	1.13	0.38
	0.45	0.4	0.76	0.79	0.68	1.98	2.29	0.79	0.55	0.63	0.9	0.28
	0.81	0.54	0.98	1.22	0.25	0.52	2.42	1.22	1.19	1.22	1.38	0.65
	0.85	0.91	0.63	1.07	1.39	0.52	2.84	1.07	1.01	0.66	1.25	0.48
	0.48	0.6	2.63	0.23	1.29	1.56	0.52	0.23	1.01	0.81	0.71	0.51
	1.08	0.3	1.9	1.15	0.79	0.62	1.43	1.15	0.92	0.93	1.2	0.32
	0.63	0.35	1.15	1.15	2.25	0.95	0.39	1.15	0.67	1	0.48	0.52
	0.91	1.04	1.73	0.91	2.04	0.8	0.91	0.91	1.12	0.55	1.5	0.31
	1.27	0.68	2.16	0.99	0.72	0.87	0.99	0.99	0.75	1.1	1.52	0.22
	0.98	0.23	1.19	0.64	2.75	1.42	1.78	0.64	0.97	0.69	1.48	0.45
	0.64	0.25	1.41	0.8	1.27	0.94	1.82	0.8	0.93	0.75	1.25	0.56
	0.85	0.49	0.9	0.82	1.31	0.87	0.71	0.82	1.3	0.47	1.52	1.1
	0.36	0.87	1.58	0.57	0.34	1.02	0.89	0.57	0.99	0.92	0.8	0.49
	0.96	1.47	1.35	0.83	1.11	1.1	2.73	0.83	1.16	0.32	0.59	0.45
	0.66	0.3	2.49	0.67	0.79	1.02	0.9	0.67	1.36	0.43	0.53	0.28
	1.04	1.49	1.45	1	0.64	0.92	0.9	1	1.23	0.79	0.47	0.64
	1.03	0.56	1.99	0.29	1.64	0.68	0.84	0.29	1.2	1.35	0.56	0.38
	0.56	0.52	0.91	0.57	1.19	1.37	0.99	0.57	1.04	0.58	0.66	0.23
	1.14	0.59	0.7	1.63	1.56	0.96	1.66	1.63	1.43	0.17	1.41	0.37
	1.64	0.62	1.05	1.11	0.66	0.74	0.82	1.11	1.24	1.12	0.44	0.46
	0.56	0.86	2.52	0.46	0.3	0.82	1.99	0.46	0.98	0.66	1.57	0.31
	1.92	1.34	1.98	0.86	0.96	0.78	0.74	0.86	0.99	1.09	1.69	0.4
	1.47	1.62	1.99	0.75	0.11	1	0.4	0.75	0.76	1.22	1.11	0.28
	0.64	0.59	1.7	1.45	0.98	0.69	0.43	1.45	1.1	0.91	1.28	0.24
	1.14	1.02	1.36	0.76	1.1	1.02	0.26	0.76	0.69	0.93	0.68	0.57
	0.92	1.03	1.85	0.68	0.71	1.45	0.58	0.68	0.47	0.72	1.58	0.87
	0.51	0.67	1.56	0.81	0.44	0.27	0.57	0.81	1.19	0.53	1.84	0.59
	0.31	1	2.59	0.63	0.87	0.86	1.55	0.63	1.2	0.66	1.07	0.57
	0.59	1	1.47	0.57	0.66	1.01	1.76	0.57	0.55	1.2	1.43	0.7
	0.55	0.76	0.96	0.61	1.66	0.73	0.86	0.61	0.75	0.48	1.23	0.27
	1.36	0.86	0.56	1	0.28	1.87	1.02	1	1.28	0.4	0.52	1.03
	0.54	0.65	2.18	0.34	1.84	1.01	0.62	0.34	1.2	1.35	0.99	1.36
	0.86	1.67	1.35		1.02	0.81	0.87		0.72	0.72	0.51	0.44
	0.48	0.94	1.83		0.97	0.84	1.48		0.4	0.44	0.81	0.29
	1.13	1.75	1.72		1.01	0.72	2.16		0.84	0.61	0.66	0.48
	1.05	1	1.52		1.21	0.83	0.55		1.44	0.83	1.11	0.43
	0.21	0.99			0.4	1.26	0.43				0.87	0.24
	0.66	1.29			0.51	0.45	1.8				0.59	0.32
	0.39	0.58			1.16	0.78	0.4					0.31
	0.82	1.03			0.62		0.43
	1.07	0.4					3.47
							2.27

## Sheet: Figure2B
dNTPs	-	-	+	+
VCPi	-	+	-	+
exp1	18.82	12.2	15.06	10.17
exp2	22.43	11.52	15.03	13.36
exp3	16.99	10.98	8.85	11.41

## Sheet: Figure2C
	exp1				exp2				exp3
medians	0.72	0.66	1.42	0.89	0.8	0.695	1.21	0.59	0.93	0.78	1.64	0.835
CDC7i	-	-	+	+	-	-	+	+	-	-	+	+
VCPi	-	+	-	+	-	+	-	+	-	+	-	+
	1.38	1.16	1.17	1.25	0.15	0.6	1.71	0.72	0.58	0.36	1.14	0.57
	0.49	0.76	1.19	0.89	0.14	0.51	0.97	0.75	0.34	0.98	2.35	0.63
	0.47	0.33	1.57	0.61	0.06	0.66	1.96	0.97	0.64	0.62	2	1.25
	0.51	0.95	1.42	0.68	0.05	0.74	1.21	1.01	0.69	0.64	1.53	0.59
	1.27	1.42	1.44	0.6	0.04	0.45	2.26	0.9	1.23	0.6	3.99	1.59
	0.25	1.17	1.19	1.04	0.05	1	1.58	0.27	1.09	0.69	1.12	0.99
	0.74	0.58	1.19	0.76	0.04	0.65	1.38	1.4	1.02	1.2	1.95	0.47
	0.44	0.62	1.13	0.43	0.01	0.21	1.45	0.47	0.8	0.88	1.42	0.98
	0.69	0.6	1.21	0.99	0.06	0.79	1.86	1.1	0.47	1.32	1.76	1.02
	0.85	1.02	1.36	0.65	0.04	0.34	1.1	0.66	0.74	0.63	0.68	1.08
	0.54	0.44	1.84	1.03	0.05	0.21	2.07	0.49	0.88	0.64	1.09	0.8
	0.64	0.69	1.76	0.33	0.07	0.37	1.96	0.38	0.82	0.55	2.71	0.39
	0.29	0.2	0.37	0.35	0.08	0.71	1.95	0.43	1.08	0.47	1.6	1.52
	0.23	0.98	1.18	0.53	0.17	0.83	1.52	1.07	0.74	0.69	2.44	0.37
	0.38	0.69	1.5	1.08	0.1	0.75	1.52	0.87	0.89	0.73	1.65	0.61
	0.34	1.4	0.99	1.14	0.03	0.79	1.66	0.82	0.89	0.78	1.49	1.09
	0.66	0.6	0.93	1.95	0.06	0.7	1.03	0.72	1.45	0.59	1.71	1.26
	0.92	0.83	1.67	0.31	0.06	0.62	1.26	0.72	1.22	0.66	1.97	0.74
	0.83	0.83	0.91	0.57	0.02	0.54	1.61	0.14	1.13	0.66	2.12	0.56
	0.75	1.22	1.44	0.38	0.04	1.27	1.09	0.39	1.15	0.34	1.96	0.49
	1.58	0.87	1.8	1.17	0.04	0.96	1.15	0.93	0.95	0.67	1.32	0.95
	1.26	0.61	0.79	0.91	0.06	0.46	1.02	0.56	0.78	0.83	0.94	0.55
	0.72	1.09	2.43	0.95	0.03	0.78	0.89	0.77	1.07	0.75	0.91	0.59
	0.59	1.12	1.94	0.91	0.03	0.79	1.25	0.5	0.19	0.85	1.58	0.36
	0.68	0.96	2.23	1.1	0.07	0.53	1.53	0.88	0.74	0.79	1.2	1.1
	0.59	0.52	1.59	0.88	0.03	0.49	1.73	0.37	0.48	0.53	1.66	1.4
	0.34	1.19	1.3	0.93	0.03	0.67	2.97	0.52	0.39	0.68	1.16	0.65
	0.72	0.29	0.79	0.93	0.11	0.75	1.01	1.1	0.64	1.18	1.36	0.65
	0.93	0.87	0.61	1.22	0.05	0.69	0.88	0.72	0.83	0.75	2.33	0.83
	1.2	0.15	1.93	1.36	0.03	0.72	0.84	1.84	0.81	0.6	1.49	0.95
	1.22	2.2	1.67	0.5	0.02	0.66	0.87	0.81	0.71	0.8	1.24	0.44
	0.7	0.67	0.76	1.11	0.08	0.63	1.06	0.25	0.31	0.95	1.42	0.36
	1.38	0.76	2.79	1.07	0.05	0.45	1.37	0.63	0.33	1.25	1.9	1
	0.86	0.78	1.2	1	0.04	1.08	1.38	0.34	0.68	0.66	1.43	0.46
	0.43	0.99	2.73	0.98	0.08	0.91	1.76	0.23	0.79	1.15	1.06	1.08
	0.58	1.07	1.24	0.5	0.07	1.03	1.86	0.76	0.71	0.7	0.77	1.14
	1.07	1.06	2.25	0.27	0.03	0.31	0.72	0.62	0.77	0.98	0.73	1.01
	0.5	1.34	0.34	1.04	0.03	1.23	1.28	0.21	0.85	0.27	1.26	0.64
	0.44	1.49	1	1.29	0.03	0.6	1.15	0.39	1.95	1.01	2.44	0.51
	0.69	1.16	1.53	0.95	0.04	1.01	0.51	0.4	0.7	1.48	0.91	0.59
	0.42	1.34	0.5	0.31	0.06	0.73	1.56	0.6	0.94	0.87	1.32	0.75
	0.98	1.58	1.62	0.48	0.91	1	2.5	1.28	0.62	0.64	1.19	0.73
	0.91	0.83	0.55	0.91	0.5	0.44	2.28	1.23	0.68	0.64	1.77	1.19
	0.68	1.54	1.78	0.92	0.85	0.4	2.06	0.39	0.57	0.72	2	0.58
	0.65	1	0.24	1.11	1.26	0.92	1.47	0.61	0.53	0.53	1.14	0.36
	0.61	0.69	0.32	1.43	0.74	0.35	1.55	1.11	0.59	0.27	0.71	0.7
	0.62	1.91	1.25	0.89	1.21	0.71	0.89	0.57	0.98	0.54	1.01	0.84
	0.67	1.4	1.68	1.01	0.62	0.65	0.34	0.5	0.82	1.19	0.91	1.61
	0.55	1.1	1.89	0.71	0.57	0.75	1.58	0.73	0.79	1	1.26	0.65
	0.52	0.83	1.38	0.52	1.23	0.56	1.23	0.35	1.06	0.3	0.59	0.38
	0.71	0.92	0.7	0.51	1.29	0.71	0.9	1.33	0.84	0.61	1.15	0.72
	0.94	0.88	1.54	0.77	0.47	0.72	0.88	0.58	0.88	0.73	1.42	0.89
	1.59	0.79	1.08	0.73	0.6	0.7	0.87	0.28	0.51	0.67	2.46	0.86
	0.38	1.02	1.21	0.71	0.84	0.45	2.03	0.38	0.93	1	2.37	0.93
	0.58	0.97	1.76	0.87	0.83	0.95	1.06	0.58	0.95	0.74	2.05	0.9
	0.53	0.54	1.74	1.38	0.51	0.75	1.17	0.91	0.56	0.67	1.79	0.76
	0.42	0.94	1.54	1.18	0.88	0.72	1.89	0.51	0.51	0.65	1.16	1.04
	0.79	0.73	1.5	1.01	0.67	0.72	1.81	0.27	0.53	0.87	0.83	0.69
	0.36	1	1.77	0.85	0.76	0.72	1.76	0.11	0.42	0.96	1.61	1.21
	0.64	1.76	1.28	0.48	0.69	0.58	0.39	0.62	0.47	0.75	0.72	0.89
	0.45	1.19	1.47	0.72	0.58	0.69	0.66	0.68	0.42	0.5	1.93	2.08
	0.4	0.96	1.63	1.08	0.67	0.54	1.29	0.35	0.82	0.34	1.09	0.74
	0.71	0.51	1.67	0.74	0.84	0.48	1.5	0.64	0.83	0.75	1.15	0.4
	0.71	1.32	0.79	0.44	0.62	0.75	2.31	0.52	0.64	0.13	2.1	0.5
	0.65	0.98	2.4	0.81	0.55	0.3	1.21	0.2	0.54	0.6	2.95	0.85
	0.98	0.88	0.56	0.79	0.93	0.87	2.45	0.54	0.39	0.59	1.36	0.72
	1.34	0.93	2.85	1.11	0.68	0.87	2.64	0.54	1.4	0.76	0.99	0.97
	0.77	0.87	1.68	1.26	0.83	0.43	1.81	0.72	0.66	0.68	1.66	0.51
	1.04	0.86	1.33	1.14	0.85	0.65	1.37	0.62	0.97	0.65	2.1	0.49
	0.66	1.41	3.09	0.83	0.58	0.52	2.54	0.68	0.93	0.43	1.4	1.13
	1.32	1.59	2.06	1.01	0.72	0.54	0.88	0.73	0.78	0.44	0.84	0.64
	0.49	1.67	1.09	0.57	0.36	0.46	2.58	0.53	1.44	0.38	1.87	0.72
	0.99	1.24	1.14	1.4	0.56	0.43	1.44	0.9	0.68	0.54	1.94	0.53
	0.62	0.39	3.28	1.31	0.52	0.62	1.95	1.12	1.04	0.7	1.47	0.73
	0.68	1.2	1.55	0.89	0.65	0.54	2.12	0.37	0.9	1.12	0.79	0.75
	0.74	1.5	1.65	0.78	0.85	1.02	1.81	0.73	0.95	0.54	1.45	0.53
	1.06	1.05	1.31	0.8	1.01	1.15	2.4	0.7	1.23	0.47	1.9	0.6
	0.2	1.48	1.14	0.69	1.03	0.98	2.13	0.26	0.92	0.44	1.62	1.7
	0.61	1.73	1.49	0.39	0.9	1.01	2.78	0.61	1.44	0.67	1.76	0.59
	0.66	1.52	1.28	0.67	1.04	1.03	2.78	0.5	0.94	0.52	1.57	0.98
	1.01	0.75	1.06	1.2	0.74	1.11	3.43	0.28	1.24	0.87	1.67	0.39
	0.77	0.31	1.71	0.33	1.37	0.93	2.52	0.78	0.81	0.76	1.1	0.53
	0.51	0.53	1.81	0.64	1.18	1.78	0.81	0.55	1.13	0.66	1.65	0.58
	0.52	0.46	1.33	0.65	0.6	0.93	1.44	0.44	0.84	1.05	1.55	0.87
	1.36	0.72	1.45	0.78	0.66	0.32	2.02	0.44	1.07	0.83	1.22	0.68
	0.4	0.87	0.73	0.85	0.75	1	0.82	0.2	0.86	0.6	1.61	0.75
	1.02	0.96	1.71	0.98	0.94	1.04	1.5	0.46	1.17	0.98	1.35	0.78
	1.17	0.21	1.91	1.19	1.24	1.1	1.51	0.57	1.1	1	1.81	1.41
	0.6	0.61	0.8	0.93	0.39	1.01	1.07	0.53	0.66	0.76	2.47	0.59
	0.4	0.35	2.11	2.19	0.81	0.69	4.85	0.27	0.51	0.78	1.54	0.51
	0.81	0.27	0.9	1.2	0.52	0.23	2.13	0.91	0.93	1.1	0.94	1.64
	1.17	1.48	1.39	1.07	0.82	1.32	2.79	0.5	1.27	0.8	1.36	0.66
	0.5	0.12	1.16	1.12	0.54	0.89	1.91	1.03	1.61	0.5	1.17	1.68
	0.47	0.15	1.28	0.73	0.55	1.36	1.06	1.24	0.56	0.81	1.31	2.3
	0.66	0.63	1.3	0.89	0.41	0.38	2.42	1.33	1.15	0.34	1.39	0.43
	0.43	0.67	1.75	0.51	0.74	1.06	0.94	1.07	0.93	0.93	2.32	0.42
	0.67	0.85	0.54	0.92	0.73	0.91	1.82	0.49	1.27	0.62	3.32	0.69
	1.27	0.51	1.72	0.67	0.53	0.23	1.77	0.47	0.94	1	1.96	0.49
	1.3	0.93	1.13	0.39	0.27	0.91	2.24	0.64	0.36	1.36	0.8	0.91
	1.74	0.59	0.99	0.78	0.95	0.84	1.72	0.68	1.41	0.91	0.97	0.33
	0.74	0.41	1.1	0.58	0.87	1.19	0.89	0.27	1.08	0.83	1.02	1.43
	0.91	0.53	2.39	0.69	0.49	0.97	0.86	0.38	0.54	0.46	2.06	1.85
	0.96	0.76	1.8	0.85	1.08	1.31	1.09	0.4	1.4	1.1	1.43	0.4
	0.57	1.07	1.56	1.05	1.16	1.06	3.33	0.21	0.79	0.66	1.86	0.44
	0.7	0.92	1.82	1.06	0.86	1.64	0.96	0.53	0.45	0.58	1.71	0.42
	1.16	0.62	1.11	0.41	0.25	1.1	0.81	1.31	1.32	0.77	1.63	0.35
	0.95	0.74	1.73	0.87	1.06	1.04	0.89	0.4	1	0.49	2.07	0.92
	0.87	1.16	0.61	0.82	0.76	0.68	0.6	0.57	1.07	0.36	1.31	0.77
	1.92	0.58	1.6	0.75	0.36	1.08	0.74	0.55	1.18	0.83	1.55	0.76
	0.74	0.77	1.03	0.26	0.38	0.78	2.41	0.81	0.19	1.08	0.64	0.6
	0.69	0.84	1.49	1.65	0.83	2.18	1.56	1.11	0.67	1.32	1.22	0.42
	0.73	0.73	0.99	0.81	1.27	1.27	0.73	0.75	1.4	2.58	0.8	1.4
	1.55	0.42	1.26	0.34	1.23	0.61	1.57	1.56	0.42	1.72	1.28	0.51
	0.81	0.81	0.93	0.31	0.78	1.46	1.19	0.76	1.12	0.9	1.24	0.31
	0.79	1.03	1.4	0.31	1.17	0.89	1.33	0.34	0.95	0.8	1.88	0.43
	0.39	0.58	1.12	1.09	0.73	0.47	1.39	0.61	1.45	1.97	1.89	1.4
	0.83	0.41	1.23	1.14	0.79	0.62	1.26	1.99	0.85	0.34	2.18	0.76
	1.26	0.52	1.49	0.55	1.22	0.42	1.03	0.84	0.17	1.16	0.82	0.51
	0.69	0.48	1.52	0.93	0.83	1.18	1.02	0.99	1.36	0.36	1.81	0.48
	0.78	0.59	2.62	1.02	0.96	0.36	2.67	1.78	0.23	1.7	1.71	0.92
	0.56	0.62	0.97	0.28	1.07	1.55	1.85	0.57	0.99	0.93	2.06	0.62
	0.71	0.6	1.15	1.55	0.62	1.23	1.47	0.98	1.23	0.33	2.14	0.95
	1.15	0.61	1.39	1.12	0.67	0.57	2.03	0.38	1.13	0.94	1.84	0.43
	0.76	1.05	0.88	0.74	0.39	0.95	3.44	0.33	0.99	0.46	1.15	1.01
	0.67	0.54	1.73	1.14	0.58	0.89	0.87	0.58	1.31	0.91	1.63	0.63
	1.13	0.7	1.7	0.41	0.48	0.79	0.5	0.91	1.41	0.85	1.28	0.49
	0.68	0.45	1.43	0.86	0.42	0.42	0.61	0.11	0.71	0.85	2.76	0.4
	0.6	0.38	0.6	1.49	0.27	0.19	1.7	1.28	0.69	1.31	2.87	1.61
	0.47	0.55	0.96	0.88	0.93	0.59	1.73	1.26	1.17	0.79	2.45	0.99
	1.14	0.64	1.55	0.67	0.62	0.63	1.57	0.72	1.06	1.06	2.03	1.32
	0.53	0.94	1.21	0.72	0.9	0.44	1.59	1.69	1.23	0.88	1.71	1.61
	0.75	0.49	1.34	0.91	0.88	0.56	2.41	0.96	0.65	1.1	1.35	0.66
	0.69	1.36	1.65	1.28	0.91	0.56	1.32	0.27	1.02	0.55	1.44	0.93
	0.31	0.89	2.35	2.4	1.02	0.6	0.98	0.39	1.12	0.22	0.84	1.12
	0.77	0.59	1.91	1.41	0.13	0.17	2.36	1.58	1.21	0.23	2.24	0.43
	1.75	0.59	1.17	0.52	1.12	0.53	0.91	1.16	1.48	0.36	2.13	1.73
	0.54	0.73	2.06	0.59	0.76	0.26	3.39	0.5	1.29	0.89	2.33	0.91
	0.55	0.72	1.28	0.89	0.95	0.87	1.46	0.43	0.98	1.43	2.08	0.36
	0.82	0.68	0.51	0.43	1.65	0.47	2.31	0.49	0.81	0.35	2.29	0.62
	1.06	0.56	1.46	0.36	0.96	0.31	1.2	0.66	1.35	1.5	2.24	0.55
	0.22	1.05	1.72	0.65	1.37	0.13	1.77	0.58	0.72	1.97	1.64	0.4
	1.17	0.43	1.2	0.71	1.28	0.37	2.34	0.94	0.56	0.25	1.12	0.72
	0.67	0.72	1.89	0.71	1.21	0.56	1.02	0.51	0.75	1.21	2.09	0.4
	0.98	0.44	2.07	0.46	1.19	0.4	2.18	0.63	1.02	0.79	1.24	0.43
	0.51	0.63	2.08	0.46	1.01	0.44	1.55	0.55	1.12	0.34	2.09	0.59
	0.84	0.67	1.27	1.02	1.49	0.49	0.98	0.51	1.15	0.64	3.49	1.21
	0.5	0.42	1.05	0.24	1.5	0.54	1.07	0.83	1.14	0.89	1.59	0.87
	0.83	0.64	1.29	0.67	0.52	0.56	1.27	0.36	1.06	0.69	2.02	0.9
	0.49	0.62	1.54	0.9	1.02	0.33	0.54	0.42	1.1	0.59	1.74	1.05
	0.26	0.56	1.26	0.9	1.21	0.38	0.97	0.22	0.93	1.08	2.74	0.86
	1.31	0.63	1.52	0.85	0.89	0.69	1.08	0.5	1.17	1.34	1.1	0.95
	0.72	0.43	1.57	1.5	0.68	0.29	1.42	0.19	0.86	1.46	1.58	0.79
	1.07	1.36	2.35	1.44	0.55	0.46	1.3	0.44	1.24	0.63	2.11	0.63
	1.33	0.78	1.32	0.24	0.34	0.67	1.07	0.22	1.14	0.64	2.42	1.04
	0.8	0.39	0.71	0.31	0.6	0.38	1.81	0.45	1.11	1.07	1.87	0.81
	0.93	0.49	2.37	0.96	1.05	0.29	0.52	0.41	1.46	1.08	2.06	0.85
	0.48	1.02	1.34	1.04	0.64	0.62	1.43	0.6	0.65	1.34	3.87	1.24
	0.63	0.6	1.06	0.8	0.81	0.22	1.11	0.21	1.26	0.44	2.04	0.64
	0.54	0.55	1.31	1.21	1.3	0.43	1.83	0.59	1.48	0.99	1.65	0.9
	0.63	0.63	1.31	1.67	0.81	0.45	1.12	0.59	0.85	0.6	1.67	0.47
	0.61	0.48	0.68	0.48	0.52	0.57	1.21	0.65	1.03	0.8	1.64	1.45
	0.94	0.58	1.42	1.31	1.91	0.47	0.58	0.23	0.98	0.62	1.65	1.39
	0.79	0.55	1.37	0.33	1.08	0.41	0.94	0.38	0.79	0.77	1.89	1.36
	0.64	0.61	1.31	0.11	1.59	0.39	1.07	0.66	0.85	0.66	1.83	1.91
	0.52	0.61	1.24	0.18	2.05	0.54	1.2	0.23	0.87	0.97	4.09	1.45
	0.88	0.73	1.29	0.82	0.68	0.26	0.7	0.57	0.79	1.93	1.96	1.02
	0.85	1.25	1.78	0.61	0.92	0.56	1.09	0.41	0.61	1.22	2.33	1.25
	0.83	0.62	1.97	0.67	0.81	0.72	1.17	0.78	1.57	1.16	1.71	1.51
	0.86	0.52	1.26	1.76	1.33	0.34	0.72	0.51	1.31	0.9	1.16	1.61
	0.48	0.63	0.76	1.12	0.99	0.18	0.54	0.42	0.5	1.34	1.21	1.39
	0.87	1.01	1.2	1.17	1.09	0.22	1.29	0.39	1.4	0.97	1.43	1.28
	0.49	1.68	0.99	0.68	1.44	0.47	1	0.35	1.08	0.31	1.42	1.29
	0.87	0.98	2.22	0.99	0.88	0.69	1.42	0.47	0.34	0.78	1.84	1.42
	0.74	0.7	0.72	0.79	0.53	0.5	1.45	0.21	0.98	1.29	1.24	1.64
	0.52	0.45	1.57	1.18	0.89	0.27	1.2	0.4	0.65	1	1.27	1
	0.59	0.53	1.76	0.84	1.23	0.65	2.45	0.66	0.93	0.86	1.5	1.46
	0.72	0.7	1.59	0.59	0.35	0.73	1.88	0.76	1.76	1.12	1.18	1.44
	0.94	0.44	0.99	0.42	0.83	0.48	1.06	0.48	1.02	1.86	1.61	1.04
	0.76	0.62	1.47	1.31	0.83	0.53	1.07	0.53	1.14	0.97	1.76	1.48
	0.9	0.64	1.06	0.27	0.64	0.37	1.23	0.41	0.64	0.96	0.79	1.71
	1.55	0.62	1.1	0.94	1.53	0.53	0.56	0.18	0.65	0.88	1.6	1.63
	0.75	0.81	1.8	1.24	0.94	0.5	0.41	0.75	0.81	1.16	1.51	1.24
	0.56	0.58	1.86	0.74	1.5	0.16	0.76	0.25	0.98	1.3	2.09	1.63
	0.64	0.57	1.4	0.66	0.62	0.55	0.92	0.27	0.8	1.06	1.6	1.58
	0.65	0.55	1.66	0.72	0.48	0.63	1.21	0.66	0.92	0.86	0.58	0.94
	0.47	0.7	1.1	0.77	0.22	0.3	0.78	0.6	0.67	0.91	1.29	1.23
	0.64	0.63	0.98	1.53	0.81	0.31	0.7	0.23	0.91	1.08	2.82	0.79
	1.18	0.66	2.23	1.03	0.96	0.66	1.37	0.31	1.37	1.3	1.43	0.85
	0.58	0.3	1.59	1.32	0.6	0.52	2.27	0.3	0.84	0.76	2.16	1.54
	0.46	0.9	1.63	1.27	1.42	0.52	1.14	0.44	0.91	0.97	2.17	0.85
	0.84	0.72	1.53	2.58	0.24	0.52	1.6	0.45	0.69	0.98	1.8	1.61
	0.57	0.56	1.3	1.17	0.43	0.54	0.72	0.48	0.65	0.68	1.88	0.7
	0.75	0.66	1.31	0.45	0.51	0.3	2.65	0.6	1	1.39	1.7	0.49
	0.91	0.44	0.83	1.41	0.48	0.22	1.26	0.63	0.88	0.66	1.56	1.44
	1.2	0.38	1.55	0.66	0.77	0.49	1.7	0.78	1.11	0.97	1.62	0.9
	0.72	0.97	1.42	1.02	0.76	0.4	2.11	0.21	0.62	0.87	1.85	1.2
	0.81	0.45	1.32	0.73	1.91	0.25	1.41	0.94	0.85	0.89	1.53	0.86
	0.89	1.13	1.14	0.6	1.15	0.32	0.86	0.49	0.98	0.52	2.09	1.85
	0.42	0.65	0.85	0.59	1.85	1.21	1.25	1.3	1.16	1.13	0.32	0.82
	0.66	0.46	1.02	1.26	1.92	1.16	1.29	0.39	0.45	0.98	1.94	1.38
	0.71	0.29	1.13	1.68	0.63	1.48	1.4	0.57	0.31	0.51	1.8	1.31
	0.6	1.05	2.37	0.47	0.87	1.04	1.06	0.54	0.91	1.41	1.87	1.57
	0.7	0.46	1.48	0.13	0.98	0.98	1.45	0.56	0.95	0.81	0.98	1.18
	1.21	0.52	1.25	0.54	0.8	0.98	0.75	0.51	0.89	1.24	3.52	1.14
	0.96	0.87	1.29	1.59	0.54	0.98	1.59	0.58	0.32	1.75	2.12	1.38
	0.43	0.89	1.6	0.29	0.6	1.47	0.83	0.53	1.16	0.8	1.84	1.07
	0.95	0.63	1.78	0.3	0.6	0.86	1.52	0.45	1.38	1.24	2.03	0.96
	0.74	0.66	0.98	0.89	0.81	0.54	0.39	0.51	1.06	0.94	2.04	1.09
	0.99	0.54	1.04	1.35	0.81	0.52	1.74	0.49	1.4	0.79	0.61	1.26
	0.66	1.04	1.06	0.93	1.86	0.72	0.84	0.69	0.93	0.57	2.47	0.73
	0.47	1.07	1.58	2.03	1.11	1.29	1.31	0.75	0.74	0.36	1.56	0.53
	0.46	0.85	1.01	0.95	0.82	0.98	0.8	0.76	1.04	0.61	2.15	1.04
	0.41	0.53	1.44	1.27	1.99	1.25	0.63	0.17	0.73	0.91	2.99	1.58
	0.52	1.14	1.94	1.91	0.95	0.08	3.02	0.61	0.88	0.64	1.58	1.52
	0.59	0.8	1.4	2.58	0.89	0.55	0.91	0.99	1.12	1.97	1.81	0.66
	0.68	0.43	1.31	0.72	1.62	1.31	1.62	0.33	1.19	0.8	2.46	1.47
	0.78	0.47	2.23	1.28	0.98	1.34	1.46	0.67	1.01	1.6	2.08	1.04
	0.81	0.81	1.46	1.07	0.53	0.9	1.46	0.26	1.21	0.52	1.51	1.14
	0.79	0.42	1.76	1.41	0.97	0.92	1.64	0.21	0.91	1.09	1.95	1.26
	0.83	0.33	1.89	1.23	1.27	0.84	1.32	0.66	1.32	1.05	4.03	1.61
	0.87	0.26	1.83	0.92	0.92	0.89	1.84	0.93	0.25	1.2	1.62	1.17
	1.36	0.34	1.32	1.08	1.38	1.56	0.96	0.87	0.74	0.78	1.64	0.93
	1.19	0.53	0.87	1.05	1.41	2.63	0.57	0.58	0.86	1.05	2.39	1.43
	0.6	0.7	1.37	1.77	1.42	1.78	0.98	0.81	1.21	1.18	1.72	1.84
	0.97	0.36	1.44	1.2	0.68	0.49	1.04	0.48	1.08	1.17	2.73	0.62
	0.43	0.59	1.85	1	0.64	1.44	0.38	0.69	1.38	0.88	2.25	1.25
	0.88	0.49	1.66	1.11	0.66	0.96	1.1	0.78	1.19	0.62	1.81	1.88
	1.15	0.66	1.79	1.54	0.7	0.78	0.77	0.7	0.69	0.95	1.66	1.72
	0.9	0.39	1.76	0.51	0.8	0.57	0.83	0.59	0.7	0.42	2.02	1.16
	0.52	0.48	1.29	1.14	0.41	0.96	0.31	1.41	1.33	0.49	1.36	1.4
	0.48	0.89	1.48	0.35	0.65	0.68	0.61	1	0.93	0.9	1.21	0.94
	0.17	0.54	1.18	1.22	0.91	0.54	1.22	0.53	2.13	0.36	1.25	0.8
	0.87	0.62	2.03	0.85	0.85	1.26	1.2	0.85	0.97	0.44	0.95	0.92
	1	0.31	1.59	1.31	1.36	0.36	1.16	0.69	0.81	0.54	1.67	0.94
	1	1.08	1	1.04	0.98	0.25	0.73	0.9	1.06	0.98	2.17	0.79
	0.59	0.89	1.61	2.34	1.14	0.28	1.24	0.64	0.77	0.99	1.33	0.44
	0.55	0.95	1.63	0.56	1.23	0.57	1	0.56	0.86	1.21	2.07	1.01
	0.59	0.56	1.31	1	1	0.64	1.28	0.76	1.12	0.17	1.93	1.43
	0.54	0.58	1.26	1.21	0.89	0.26	1.25	0.79	0.68	0.66	2.28	1.11
	0.56	0.84	1.75	1.62	0.6	0.35	1.24	0.84	1.1	0.72	2.14	0.59
	0.28	0.42	1.21	1.65	1.2	0.89	1.18	0.74	1.08	0.52	1.54	0.31
	0.89	0.88	0.91	0.6	0.4	1.23	0.66	0.81	1.05	0.75	1.79	1.08
	0.69	0.72	1.95	1.01	0.3	1.14	0.82	0.82	0.77	0.3	2.08	0.61
	0.84	0.3	0.73	0.97	1.11	0.73	0.89	0.52	0.63	0.56	2.2	0.59
	1	0.4	1.48	0.8	0.56	0.8	1.2	0.62	0.6	1.05	1.5	0.35
	0.79	0.6	3.63	0.6	1.12	0.52	0.97	1.12	0.57	0.78	1.57	0.21
	0.76	0.63	1.29	1.34	0.67	0.43	1.06	0.84	0.96	0.9	1.71	0.7
	0.77	0.23	2.74	1.09	2.5	0.24	1.02	0.87	0.96	0.15	1.76	0.27
	0.62	0.45	1.27	0.89	0.78	0.87	0.47	0.84	0.97	0.13	1.37	1.12
	1.5	0.96	2.05	0.87	0.38	1.04	0.82	0.51	1.22	0.51	2.37	0.33
	1.3	0.76	1.28	0.92	0.91	0.8	1.21	0.78	1.29	0.59	1.92	0.85
	1.24	0.68	1.68	1.1	0.87	0.65	2.55	0.59	1.53	1.05	0.33	1.54
	0.57	0.71	1.55	1.29	1.24	0.81	1.03	0.25	0.74	0.28	2.37	0.62
	0.35	0.57	1.77	1.01	0.86	1.23	0.5	0.66	0.39	0.89	1.51	1.25
	0.54	0.54	1.94	0.66	0.88	0.62	0.88	0.54	0.39	0.57	1.89	1.64
	0.4	0.66	1.36	0.38	0.55	0.49	0.77	0.23	0.4	0.4	1.18	0.52
	0.43	0.64	0.99	1.47	1.43	0.75	0.73	0.48	1.2	1.95	1.79	1.34
	0.21	0.43	1.76	0.66	0.64	1.36	0.54	0.31	0.87	0.7	1.41	0.33
	0.88	0.59	1.26	0.55	1.58	0.83	1.37	0.9	1.33	0.59	1.61	0.59
	0.98	0.54	1.56	1.31	0.89	1.57	0.7	0.2	0.89	0.69	1.22	0.75
	1.02	0.63	3.54	0.52	0.49	0.83	1.07	0.25	1.91	0.55	1.95	0.64
	0.92	0.52	1.64	1	1.32	0.69	1.09	0.52	1.11	0.88	1.89	1.55
	0.44	0.42	1.68	0.66	1.33	0.34	1.92	0.23	0.83	0.71	1.79	0.68
	0.65	0.72	0.72	0.92	1.3	1.09	1.12	1.37	1.2	0.51	2.38	0.64
	0.39	0.24	0.48	0.59	0.93	0.5	0.89	0.8	1.37	0.48	0.95	1.41
	0.58	0.2	1.72	0.91	0.72	1.18	1.24	0.4	1.09	0.91	2.59	0.3
	0.47	0.51	1.33	0.53	1.46	0.17	1.05	1.02	1.21	0.91	1.84	0.58
	0.67	0.86	1.56	0.46	1.42	1.22	0.79	1.4	1.4	0.72	1.4	1.04
	1.44	0.58	1.64	0.55	0.68	1.98	1.6	0.64	0.55	0.63	1.04	0.49
	0.73	0.48	1.2	0.9	0.25	0.52	0.74	0.41	1.19	1.22	1.25	0.28
	1.11	0.74	1.12	0.25	1.39	0.52	0.71	0.42	1.01	0.66	1.69	0.53
	0.71	0.8	2.79	1.09	1.29	1.56	0.71	0.31	1.01	0.81	2.19	0.52
	1.06	0.83	1.07	0.86	0.79	0.62	1.02	0.3	0.92	0.93	1.13	1.21
	1.44	0.52	1.54	0.28	2.25	0.95	1.74	0.33	0.67	1	1.59	0.57
	0.88	0.58	0.9	1.42	2.04	0.8	1.88	0.19	1.12	0.55	1.23	0.86
	1.12	0.82	1.65	0.58	0.72	0.87	0.75	1.13	0.75	1.1	1.43	0.26
	1.33	0.48	1.82	1.4	2.75	1.42	1.19	1.05	0.97	0.69	2.05	0.58
	0.54	0.66	1.73	0.94	1.27	0.94	0.7	1.31	0.93	0.75	2.14	0.75
	1.18	0.95	1.29	0.53	1.31	0.87	1.01	0.74	1.3	0.47	2.56	0.87
	1.08	0.67	1.46	0.69	0.34	1.02	0.72	1.17	0.99	0.92	1.57	1.31
	0.98	0.45	1.64	0.6	1.11	1.1	2.09	1.02	1.16	0.32	1.72	0.27
	0.74	0.56	1.33	0.66	0.79	1.02	1.16	0.86	1.36	0.43	1.8	0.38
	1.29	0.38	1.59	0.58	0.64	0.92	2.67	1.06	1.23	0.79	1.54	0.47
	1.44	0.56	1.73	2	1.64	0.68	0.71	1.91	1.2	1.35	1.57	0.48
	0.99	0.53	1.2	0.87	1.19	1.37	0.95	0.33	1.04	0.58	1.23	0.68
	1.06	0.71	0.65	1.15	1.56	0.96	0.88	1.06	1.43	0.17	1.48	0.54
	0.51	0.71	1.41	0.89	0.66	0.74	1.09	1.16	1.24	1.12	1.78	2.03
	0.59	0.67	0.57	1.73	0.3	0.82	0.58	0.23	0.98	0.66	1.51	1.51
	1.16	0.39	1.09	1	0.96	0.78	1.31	0.9	0.99	1.09	1.93	1.12
	1.22	0.45	1.43	0.99	0.11	1	0.73	1.57	0.76	1.22	1.35	0.97
	1.15	0.56	0.72	1.19	0.98	0.69	1.24	0.93	1.1	0.91	1.51	0.35
	1.16	0.6	2.07	1.25	1.1	1.02	0.23	1.07	0.69	0.93	1.61	0.35
	0.79	1.31	1.12	0.36	0.71	1.45	0.49	1.29	0.47	0.72	1.45	0.57
	0.33	0.95	1.29	0.57	0.44	0.27	1.2	0.99	1.19	0.53	1.87	0.78
	0.33	0.68	2.09	0.29	0.87	0.86	0.66	0.87	1.2	0.66	1.38	0.46
	1.05	0.79	0.7	1.17	0.66	1.01	0.42	1.11	0.55	1.2	1.41	0.8
	1.17	0.73	1.71	1.16	1.66	0.73	0.87	1.27	0.75	0.48	1.02	0.22
	0.46	0.83	1.62	0.8	0.28	1.87		0.83	1.28	0.4	1.53	0.57
	0.78	0.83	1.91	0.4	1.84	1.01		1.34	1.2	1.35	1.92	0.95
	0.81	0.72	1.69	0.53	1.02	0.81			0.72	0.72	1.4	0.67
		0.43	1.91	0.64	0.97	0.84			0.4	0.44	1.31	0.61
		0.46	1.67	0.49	1.01	0.72			0.84	0.61	2.16	0.63
		0.61		0.65	1.21	0.83			1.44	0.83	1.59	0.47
		0.57		0.94	0.4	1.26						0.82
				1.08	0.51	0.45						0.34
				0.74	1.16	0.78						0.99
				0.49	0.62							0.65
				1.46								1.02
				0.19

## Sheet: Figure2D
CDC7i	-	-	+	+
VCPi	-	+	-	+
exp1	14.34	8.42	6.59	7.06
exp2	22.43	11.52	12.98	10.02
exp3	16.99	10.98	6.74	8.48

## Sheet: Figure2E
	exp1				exp2				exp3
medians	0.57	0.44	0.87	0.79	0.39	0.3	0.61	0.55	0.775	0.86	1.18	0.86
PolAi	-	-	+	+	-	-	+	+	-	-	+	+
VCPi	-	+	-	+	-	+	-	+	-	+	-	+
	0.55	1.06	1.29	0.65	1.13	0.33	0.57	0.54	0.82	1.21	0.67	0.89
	0.97	1.32	1.51	0.47	0.85	0.88	0.9	0.48	0.82	1.59	1.64	1.56
	0.47	1.28	0.63	0.6	0.17	0.63	0.44	0.81	0.56	1.08	0.7	0.76
	0.53	1.64	0.42	0.61	0.38	0.58	0.93	0.47	1.24	0.63	0.84	0.64
	0.6	0.74	0.72	0.65	0.54	0.64	0.79	0.86	0.95	1.1	0.78	0.93
	0.62	0.83	1.07	1.04	0.47	0.84	0.85	0.74	0.71	1.67	1.19	0.99
	0.72	0.76	1.51	1.1	0.54	1.14	0.5	0.67	0.93	0.77	1.33	0.58
	0.61	1.11	0.96	0.63	0.2	0.76	0.42	0.56	1.25	0.47	0.72	0.66
	0.55	0.74	0.48	0.68	0.17	0.51	0.59	0.43	0.38	1.49	1.61	0.64
	0.64	0.86	1.26	1.01	0.2	0.26	0.6	1.56	0.93	1.02	1.19	1.95
	0.49	1.16	0.92	0.7	0.32	0.46	0.44	0.42	0.65	1.09	1.19	0.74
	0.54	1.28	0.87	0.85	0.09	0.36	0.26	0.44	0.91	0.72	1.36	1.26
	0.51	1.35	1.07	0.88	0.14	1.12	0.85	0.41	0.43	0.76	1.7	0.73
	0.47	0.53	0.63	1.16	0.22	0.28	0.57	0.52	0.77	1.25	1.17	1.17
	0.24	1.61	0.47	0.83	0.97	0.35	0.69	0.54	1.06	1.21	1.08	0.59
	0.17	0.36	0.65	0.49	0.65	0.18	0.67	0.78	1.48	1.26	1.15	0.94
	0.47	0.86	1.02	0.84	0.43	0.42	1.05	0.76	0.93	0.73	1.1	0.35
	0.57	0.78	0.68	0.85	0.18	0.27	0.58	0.62	1	1.51	1.85	0.92
	0.81	0.31	0.82	0.67	0.28	0.64	0.55	0.26	0.68	1.23	0.69	0.92
	0.74	0.56	0.24	0.63	0.45	0.98	0.52	0.54	0.76	1.02	1.19	0.96
	0.55	0.25	0.82	0.8	0.64	0.19	1.03	0.48	0.43	1.12	0.73	0.98
	0.57	0.64	0.92	1.11	0.44	0.68	0.88	0.68	1	1.16	1.09	1.21
	0.51	0.51	0.55	0.35	0.53	0.23	0.83	0.76	0.68	1.49	0.68	0.66
	0.28	1.31	1.7	0.83	0.53	0.91	0.58	0.87	0.87	0.52	0.59	1.14
	1.06	1.63	1.07	0.81	0.57	0.29	0.76	0.6	1.03	1.03	0.91	0.92
	0.47	0.79	1.41	0.53	0.2	0.14	0.64	0.85	1.03	0.6	0.64	0.77
	0.51	1.22	1.46	0.61	0.67	0.31	0.61	0.4	0.72	1	0.83	0.38
	0.47	1	1.03	0.91	0.36	0.3	0.52	0.62	0.82	1.15	1.06	0.53
	0.55	1.25	1.22	1.05	0.17	0.2	0.43	0.56	0.91	0.75	1.05	0.69
	0.72	1	0.87	1.02	0.33	0.58	0.8	0.62	0.54	0.89	1.18	0.99
	0.51	1.44	0.62	0.38	0.33	0.29	0.77	0.57	0.25	0.45	1.8	0.8
	0.53	1.35	0.74	0.54	0.39	0.17	0.56	0.7	1.11	0.93	0.65	1.22
	1.27	0.45	1.04	0.41	0.52	0.17	0.56	0.28	0.51	0.75	0.45	0.88
	0.51	0.86	1.67	0.13	0.15	0.15	0.69	0.7	0.55	0.65	0.51	0.71
	0.66	1.32	0.59	0.12	0.31	0.33	0.78	0.55	0.73	0.92	1.01	0.86
	0.7	0.86	0.84	0.56	0.21	0.09	0.55	0.59	0.9	0.7	1.5	1
	0.45	0.62	1	0.83	0.34	0.23	1.15	0.62	0.93	1.1	0.6	0.84
	0.45	0.35	1.2	0.65	0.35	0.21	0.95	0.58	0.79	0.53	1.73	0.56
	0.17	0.62	0.89	0.98	0.48	0.32	0.46	0.65	1.06	1.09	0.85	0.94
	0.15	0.47	1.08	0.87	0.95	0.18	0.4	0.4	0.98	1.08	0.77	1.23
	0.53	0.82	1	0.59	0.58	0.07	0.66	0.37	0.4	0.88	1.92	0.31
	0.71	0.58	1.21	0.73	0.22	0.76	0.8	0.97	0.94	0.51	0.96	0.72
	0.4	0.79	0.88	0.79	0.57	0.2	0.52	0.66	0.47	1.31	0.9	2.23
	0.58	0.27	0.79	0.7	0.94	0.2	0.56	0.73	0.98	1.34	1.47	0.8
	0.47	0.09	0.88	0.36	0.66	0.16	0.67	0.61	0.42	0.69	1.05	0.28
	0.44	0.14	0.98	0.26	0.2	0.42	0.72	0.59	0.84	0.44	1.61	0.32
	0.47	0.2	0.48	0.57	0.59	0.14	0.95	0.73	0.57	0.94	2.88	0.65
	0.76	0.44	2.07	0.87	0.24	0.11	0.7	0.38	0.71	0.88	1.46	0.5
	0.49	0.34	0.67	1.14	0.11	0.11	0.67	0.15	0.86	1.08	1.26	0.64
	0.61	0.28	0.87	0.77	0.36	0.13	0.73	0.96	0.78	1.84	0.82	1.29
	0.55	0.32	0.72	0.84	0.46	0.24	0.3	0.69	0.91	0.64	0.97	0.98
	0.74	0.26	0.87	0.69	0.93	0.37	0.43	0.66	1.31	0.94	1.46	0.89
	0.7	0.09	1.06	0.91	0.3	0.34	0.83	0.63	0.52	0.9	1.97	0.86
	0.47	0.37	0.56	0.8	0.94	0.09	0.87	0.54	0.45	0.96	1.51	0.74
	0.61	0.3	0.98	0.69	0.49	0.32	0.54	0.82	0.58	0.38	1.84	0.64
	0.52	0.11	0.74	0.3	0.55	0.15	0.48	0.88	0.71	0.43	1.47	0.89
	0.72	0.31	1.23	0.43	0.42	0.54	0.57	0.78	0.9	0.54	1.78	1.13
	0.72	0.09	0.65	0.37	0.3	0.13	0.63	0.66	0.34	0.68	1.45	0.32
	0.57	0.05	1.31	0.38	0.36	0.15	0.7	0.44	0.96	1	0.64	0.86
	0.75	0.07	0.77	0.44	0.33	0.57	0.79	0.65	0.5	0.9	1.44	0.76
	0.81	0.36	0.83	0.5	0.89	0.33	0.64	0.65	1.21	0.51	0.67	0.75
	0.74	0.17	1	0.61	0.47	0.34	0.83	0.32	1.11	0.88	1.53	0.74
	0.51	0.62	0.97	0.74	0.33	0.17	0.89	0.93	0.71	0.78	0.93	1.26
	0.38	0.32	0.83	0.64	0.43	0.51	0.9	0.58	0.89	1.46	1.92	0.72
	0.23	0.13	0.48	0.79	0.45	0.2	0.34	0.84	1.08	1.79	0.77	0.51
	0.38	0.3	0.66	0.76	0.41	0.17	0.67	0.66	1.16	0.35	1.15	1.05
	0.59	0.24	0.71	0.59	0.17	0.53	0.33	0.69	1.16	0.64	1	0.82
	0.66	0.3	1.25	0.61	0.31	0.13	0.96	0.54	1.08	1.07	1.45	0.7
	0.57	0.32	1.27	0.79	0.24	0.23	0.81	0.36	1.19	1.2	0.98	0.65
	0.47	0.13	0.6	1.06	1.28	0.31	1.08	0.71	0.85	1.78	1.4	0.82
	0.55	0.42	0.55	1	0.24	0.26	0.47	0.64	1.19	1.12	1.27	0.39
	0.74	0.09	0.56	0.47	0.23	0.11	0.49	0.59	1.19	0.74	1.5	0.9
	0.7	0.25	0.59	0.13	0.29	0.14	0.36	0.91	0.69	1.26	0.86	0.86
	0.61	0.3	0.87	0.99	0.65	0.28	0.38	0.63	0.67	1.15	2.38	0.96
	0.58	0.11	0.72	1	0.32	0.38	0.47	0.69	0.48	1.22	1.57	0.35
	0.47	0.13	0.83	0.91	0.17	1.09	0.62	0.47	0.41	0.96	1.58	1.96
	0.59	0.88	0.57	0.37	0.87	0.71	0.57	1.02	1.16	0.97	0.64	1.22
	0.78	0.27	0.53	0.94	0.51	0.94	0.26	0.7	0.95	1.01	1.27	0.47
	0.82	0.35	0.98	0.73	0.45	1.01	0.43	0.56	0.55	0.58	1.84	0.58
	1.29	0.38	0.37	0.71	0.28	0.93	0.25	0.65	1.02	0.92	1.23	0.74
	1.15	0.17	1.2	0.7	0.22	0.31	0.51	0.81	0.73	0.42	1.23	0.45
	0.93	0.09	0.6	0.78	0.43	0.71	0.73	0.62	0.61	0.87	1.75	0.35
	0.97	0.15	0.96	0.7	0.74	0.7	0.94	0.75	0.79	1.1	1.26	1.07
	0.69	0.18	1.07	0.18	0.13	0.37	0.3	0.34	0.69	1.05	1.01	0.87
	1.13	0.22	0.96	0.76	0.19	0.85	0.68	0.39	0.4	0.7	1.69	0.51
	0.91	0.18	0.77	0.45	0.45	0.76	0.62	0.66	0.53	1.11	1.37	1.12
	0.67	0.38	0.76	0.59	0.54	0.24	0.8	0.39	0.89	0.87	0.95	1.22
	1.13	0.47	0.96	0.89	0.61	0.46	0.47	0.28	0.67	1.07	0.81	0.71
	1.18	0.38	0.56	0.59	0.39	0.25	1.12	0.7	0.91	1.33	0.51	1.17
	1.05	0.13	0.69	0.8	0.28	0.27	0.72	0.93	1.1	0.65	0.43	1.3
	0.97	0.36	1.17	0.76	0.28	0.83	0.68	0.52	0.49	1.25	0.58	0.88
	0.75	0.36	0.9	0.79	0.41	0.23	0.38	0.71	0.44	0.8	0.95	1.11
	1.16	0.45	0.99	0.86	0.23	0.47	0.32	0.38	0.61	1.23	1.41	1.02
	1.04	0.15	1.04	1.24	0.39	0.58	0.4	0.6	0.69	0.83	1.61	1.09
	1.18	0.55	0.49	0.82	0.37	0.83	0.47	0.5	0.66	1.29	1.14	0.54
	0.84	0.28	1.02	0.75	0.35	0.3	0.42	0.57	0.69	1.15	1.23	0.94
	0.84	0.28	0.89	0.3	0.39	0.39	0.41	0.87	1.13	1.05	1.16	0.49
	0.78	0.03	0.36	0.6	0.29	0.56	0.38	0.4	1.05	0.97	1.27	0.91
	0.78	0.38	0.77	0.49	0.25	0.35	0.41	0.26	0.57	0.95	1.48	1.25
	0.95	0.38	0.49	1.19	0.27	0.7	0.96	0.77	0.51	0.51	0.43	0.66
	0.76	0.68	0.93	1.24	0.16	0.58	0.55	0.56	0.46	1.45	1.15	0.63
	1.05	0.17	0.63	0.92	0.21	0.42	0.78	0.51	1.29	0.73	2.09	0.71
	0.87	0.42	0.98	0.46	0.83	0.32	0.59	0.49	0.44	1	1.12	0.57
	1.03	0.49	0.81	0.56	0.21	0.34	0.68	0.65	0.84	0.84	2.18	0.57
	0.72	0.3	0.38	0.93	0.56	0.68	0.76	0.66	0.81	1.18	1.05	1.06
	0.87	0.21	0.62	0.84	1.19	0.58	0.64	0.55	1.03	0.9	1.63	1.2
	1.05	0.06	0.8	0.91	0.4	0.6	1.06	0.64	0.79	1.18	0.91	0.93
	1.12	0.15	1.02	0.36	0.35	0.82	0.66	0.43	0.85	0.51	1.42	0.83
	0.45	0.19	1.06	1.01	0.2	0.24	0.55	0.37	0.47	1.74	1.39	0.91
	0.27	0.47	1	0.96	0.23	0.35	0.25	0.52	0.32	0.37	0.58	0.99
	0.62	0.37	0.49	1.02	0.16	0.28	0.52	0.42	0.94	0.72	0.96	0.92
	0.54	0.17	0.7	1.19	0.67	1.1	0.9	0.42	1	1.17	0.94	0.32
	0.97	0.39	1.07	0.55	0.63	0.41	0.85	0.73	0.89	0.86	1.71	0.54
	0.82	0.39	0.62	0.72	0.51	0.85	0.36	0.61	0.32	0.75	1.12	1.06
	0.74	0.16	0.76	0.97	0.8	0.43	0.51	0.66	0.87	0.58	1.68	0.48
	0.61	0.33	0.75	1.12	0.7	0.56	0.5	0.7	1.04	0.81	1.37	1
	1.12	0.13	0.58	1.19	0.38	0.32	0.55	0.54	1.38	0.92	1.07	0.92
	1.05	0.17	0.88	0.46	0.33	0.31	0.56	0.75	1.49	0.97	1	0.83
	0.51	0.17	0.64	1.24	0.29	0.43	0.42	0.58	1.12	1.29	1.54	0.65
	0.55	0.17	1.01	0.51	0.94	0.42	0.47	1.16	1.16	0.52	1.82	1.3
	0.3	0.32	0.37	0.2	0.64	0.17	0.21	0.29	1.08	1.32	1.16	0.7
	0.36	0.25	0.44	0.67	0.22	0.17	0.49	0.3	0.95	0.86	1.3	1.05
	0.05	0.21	1.28	0.18	0.74	0.3	0.7	0.48	1.24	1.42	1.95	0.59
	0.23	0.27	0.49	1.77	0.36	0.11	0.21	0.32	0.28	0.52	1	1.07
	0.45	0.15	0.61	1.14	0.21	0.36	0.87	0.56	0.66	1.48	0.63	1.55
	0.24	0.2	1.5	0.72	0.32	0.12	0.45	0.6	0.89	0.86	2.14	1.09
	0.3	0.65	0.46	0.71	0.17	0.32	0.55	1.21	0.6	0.83	2.19	0.96
	0.45	0.45	0.78	0.2	0.68	0.3	0.87	0.69	1.11	1.57	0.72	0.5
	0.58	0.17	0.74	0.91	0.08	0.14	0.72	0.58	1.04	0.93	1.93	0.84
	0.94	0.08	0.5	1.11	0.24	0.14	0.62	0.55	1.2	1.17	0.55	0.64
	0.67	0.06	1.01	1.28	0.42	1	0.61	0.25	1.04	0.93	0.87	1.12
	0.6	0.51	0.64	0.75	0.77	0.16	0.66	0.28	0.81	1.2	1.04	1.06
	0.17	0.09	0.64	0.78	0.81	0.25	0.3	0.54	0.76	0.94	1.02	0.6
	0.93	0.28	0.39	1.11	0.32	0.23	0.47	0.53	0.7	0.64	0.91	0.8
	0.6	0.23	1.14	0.59	0.2	0.2	0.28	0.64	1.23	1.04	1.74	0.63
	0.5	0.17	0.84	1.03	0	0.19	0.47	0.59	1.12	1.57	1.27	1.29
	0.45	0.23	0.84	1.03	0.7	0.28	0.78	0.66	0.95	0.93	1.41	1.1
	0.44	0.17	0.76	1.01	0.24	0.11	0.76	0.3	0.71	0.58	1.22	1.87
	0.3	0.11	1.03	0.75	0.17	0.17	0.28	1.07	0.73	1.1	1.17	0.39
	0.23	0.07	1.03	0.48	0.28	0.21	0.74	1.55	0.86	0.93	1.16	0.82
	0.76	0.15	1.56	0.64	0.19	0.17	0.55	0.4	0.68	1.2	0.74	0.9
	1.19	1.19	1.2	0.18	0.73	0.19	0.87	0.66	0.91	0.81	0.8	0.74
	0.5	1.54	0.68	1.16	0.26	0.51	0.49	0.39	0.62	1.36	2.07	0.58
	0.61	1.61	0.83	0.48	0.18	0.22	0.62	0.44	0.7	1.04	1.16	0.98
	0.85	1.04	0.57	0.63	0.21	0.3	0.56	0.47	0.76	0.63	1.42	0.78
	0.75	1.76	2.45	0.62	0.66	0.08	0.38	0.51	1.02	1.08	2.14	0.92
	0.51	0.58	1.01	1.03	0.18	0.22	0.81	0.42	1.22	1.2	0.49	1.4
	0.64	1.07	1.38	0.9	0.24	0.44	0.91	0.73	0.86	1.01	0.79	1.19
	0.48	0.68	0.98	0.54	0.46	0.32	0.43	0.4	0.92	1.1	0.97	1
	0.54	0.89	0.68	0.56	0.48	0.41	0.72	0.72	0.67	0.71	1.19	0.39
	0.92	0.62	0.95	0.68	0.46	0.36	0.55	0.69	0.95	1.19	1.33	0.88
	0.77	0.91	0.51	0.72	1.29	0.11	0.3	0.32	0.69	0.77	1.68	0.39
	0.47	0.44	1.32	0.68	0.36	0.3	0.72	0.56	0.63	0.95	1.62	0.94
	0.43	1.18	1.45	0.94	0.48	0.2	0.63	0.46	0.9	1.09	1.68	1.31
	0.87	1.11	1.21	0.29	0.36	0.28	0.51	0.61	0.94	0.61	0.81	0.84
	0.4	0.98	0.81	0.61	0.73	0.25	0.4	0.52	0.78	1.23	2.11	0.72
	0.47	0.56	0.54	1.04	0.33	0.6	0.7	0.5	0.74	1.31	1.18	0.84
	0.53	0.76	1.19	0.76	0.34	0.16	1.02	0.27	1.02	0.76	0.73	1.08
	0.55	1.46	0.75	0.95	0.44	0.08	0.62	0.64	0.55	1.31	1.63	1.17
	0.51	0.96	0.74	0.79	0.4	0.23	0.8	0.39	0.73	1.32	1.55	0.66
	0.45	0.45	0.55	0.86	0.37	0.44	0.53	0.38	0.71	1.16	1.04	0.75
	0.38	0.59	0.34	0.84	0.4	0.17	0.59	0.89	0.55	1.08	0.68	1.02
	0.49	1.37	0.43	0.7	0.47	0.17	0.42	0.45	0.38	1.09	1.66	0.76
	0.49	0.69	0.81	0.72	0.37	0.54	0.47	0.6	0.36	1.09	1.81	0.73
	0.47	1.38	0.98	0.76	0.28	0.24	0.62	0.55	0.85	1.08	0.69	0.97
	0.5	0.19	0.89	0.58	0.28	0.32	0.61	0.4	0.91	0.95	2.23	1.2
	0.47	1.96	0.8	0.7	0.62	0.15	0.54	0.4	0.98	1.08	1.04	0.87
	0.7	1.88	0.57	0.81	0.26	0.52	0.51	0.47	1.11	1.09	1.85	0.84
	0.4	0.85	0.96	0.98	0.77	0.21	0.58	0.36	0.65	1.05	0.93	1.1
	1.17	0.78	0.72	0.78	0.24	0.28	0.68	0.75	1	0.57	0.91	0.78
	0.58	1.38	0.96	0.54	0.45	0.17	0.81	0.5	0.76	1.14	1.8	1.12
	0.28	1.22	0.92	0.72	0.17	0.25	0.7	0.54	1.07	0.5	1.55	0.85
	1.38	1.24	1	0.15	0.86	0.64	0.96	0.42	0.92	1.08	0.94	0.82
	0.49	0.82	0.59	1.02	0.73	0.55	0.93	0.65	1.34	0.74	1.2	0.7
	0.86	0.53	1.15	0.99	0.76	0.13	0.58	0.75	1.76	0.51	1.26	1.02
	0.45	0.3	0.86	1.28	0.92	0.46	0.78	0.47	0.65	0.93	2	1.08
	0.59	0.68	0.63	1.15	0.36	0.21	0.61	0.83	1.16	0.6	1.49	1.05
	0.45	0.77	0.53	1.11	0.55	0.42	1.07	0.51	0.54	0.62	1.6	1.52
	0.63	0.86	0.85	0.79	0.5	0.36	0.45	1.12	1.25	0.31	0.65	0.91
	0.49	0.59	1.11	0.3	0.3	0.54	0.59	0.48	0.27	0.71	2.11	1.01
	0.6	0.51	0.81	0.75	0.36	0.13	0.5	0.32	0.99	1.29	1.81	0.57
	0.94	0.54	0.66	1.25	0.44	0.33	0.4	0.41	0.84	1.06	2.05	0.44
	0.37	0.85	0.76	0.64	0.39	0.33	0.7	0.67	1.58	0.31	0.94	0.95
	0.82	0.76	0.74	1.39	0.46	0.19	0.44	0.99	0.71	0.6	1.12	0.58
	0.41	0.69	0.59	1.06	0.78	0.09	0.32	0.82	0.7	0.7	1.09	1
	0.63	0.5	0.94	0.63	0.51	0.06	0.77	0.74	0.87	0.61	1.74	1.12
	0.56	0.76	1.11	0.34	0.25	0.53	0.82	0.49	0.89	1.04	0.45	1.07
	0.85	0.41	0.97	0.91	0.21	0.15	0.43	0.68	1.27	0.8	2.37	0.76
	0.48	0.65	0.79	0.58	0.39	0.13	0.51	0.68	1.21	0.4	0.94	1.08
	0.41	0.72	0.93	0.75	0.52	0.17	0.37	0.53	1.21	0.64	0.8	1.21
	0.65	0.6	0.87	0.75	0.5	0.44	1.04	0.72	1.13	0.42	0.78	0.81
	0.6	0.06	0.92	0.76	0.25	0.41	0.94	0.42	1.1	0.92	1.45	1.09
	0.75	0.17	0.78	1.16	0.43	0.52	0.36	0.75	1.3	0.82	1.18	0.28
	0.35	0.38	0.51	0.4	0.18	0.4	0.9	0.84	0.34	0.49	1.54	1.16
	0.49	0.3	0.59	0.6	0.42	0.13	0.71	0.66	0.6	0.42	1.2	0.55
	0.45	0.13	0.98	0.98	0.69	0.44	0.35	0.76	0.74	0.32	1.99	0.52
	0.78	0.26	0.97	0.11	0.56	0.08	0.59	0.36	1.29	0.62	1.31	1.1
	0.66	0.19	1.02	0.88	0.63	0.05	0.62	0.69	0.92	0.85	0.72	0.69
	0.65	0.34	0.74	1.11	0.38	0.44	0.74	0.78	0.15	0.59	0.25	0.98
	0.45	0.17	1.05	1.06	0.13	0.15	0.57	0.81	0.91	0.64	1.82	0.57
	1.38	0.43	1.27	1.1	0.34	0.08	0.72	0.28	0.57	0.48	1.52	0.89
	0.8	0.52	1.06	1.34	0.69	0.08	0.71	0.5	0.72	0.57	1.72	0.91
	0.26	0.28	0.82	1.06	0.94	0.46	0.48	0.5	0.45	0.21	0.52	0.84
	0.54	0.49	1.06	0.15	0.23	0.15	0.8	0.49	0.57	0.61	0.79	1.01
	0.44	0.17	0.92	0.17	0.73	0.23	0.51	0.44	0.62	0.96	1.66	0.82
	0.83	0.21	0.46	1.19	0.4	0.13	0.75	0.64	0.69	0.71	1.9	1.09
	0.57	0.32	0.9	0.9	0.51	0.44	0.56	0.5	0.49	0.92	2.04	0.92
	0.66	0.19	0.52	0.61	0.56	0.49	0.53	0.35	0.6	0.8	1.77	1.35
	0.28	0.11	0.69	1.08	0.28	0.11	0.54	0.66	0.56	0.8	1.12	0.84
	0.58	0.24	0.85	1.2	0.33	0.55	0.73	0.59	0.71	0.62	1.79	1.18
	0.49	0.17	0.25	0.88	1.15	0.43	0.68	0.55	0.95	0.74	1.16	0.51
	0.79	0.68	0.61	0.34	0.6	0.19	0.52	0.6	0.58	0.65	1.64	1.51
	0.9	0.08	0.96	1.32	0.27	0.19	0.78	0.34	0.89	0.24	1.4	1.14
	0.69	0.31	0.85	0.38	0.45	0.45	1.15	0.45	1.8	0.5	1.55	2.08
	0.64	0.09	1.11	0.91	0.31	0.18	1.04	0.55	1.3	1.19	1.19	1.06
	0.64	0.09	0.94	0.64	0.39	0.08	0.76	0.46	0.68	0.75	2.25	0.78
	0.49	0.19	1.26	1.29	0.53	0.47	0.7	0.35	0.64	0.95	1.01	0.74
	0.44	0.04	0.67	0.59	0.74	0.08	0.44	0.54	1.13	0.5	1.52	0.45
	0.13	0.21	1.24	1	0.09	0.53	0.59	0.75	0.56	0.77	2.31	1.03
	0.49	0.13	1.02	0.91	0.2	0.28	0.57	0.53	0.93	0.86	1.25	0.42
	0.22	0.22	1.05	0.77	0.24	0.16	0.74	0.44	1.19	0.68	1.47	0.91
	0.65	0.09	0.32	0.74	0.88	0.28	0.64	0.56	1.15	1	3.06	1.06
	0.28	0.32	0.87	0.88	0.42	0.14	0.95	0.48	1.23	1.05	1.81	0.9
	0.56	0.51	1.21	0.7	0.2	0.39	0.59	0.57	1.03	0.8	1.24	0.52
	0.37	0.09	1.56	0.57	0.17	0.65	0.76	0.54	0.66	0.58	1.5	0.96
	0.69	0.21	0.89	0.75	0.15	0.66	0.33	0.55	0.96	0.7	1.96	0.57
	0.63	0.41	1.4	0.32	0.53	0.22	0.82	0.19	0.74	0.53	0.83	1.15
	0.67	0.22	0.69	0.7	0.19	0.37	0.24	0.62	0.93	0.55	1.95	1.54
	0.75	0.11	0.49	1.18	0.3	0.25	0.66	0.41	0.7	0.57	0.86	0.82
	0.42	0.11	0.93	0.91	0.33	0.14	0.71	0.56	0.99	0.64	1.94	1.16
	0.23	0.04	0.64	0.96	0.11	0.2	0.91	0.5	0.7	0.44	0.7	1.35
	0.4	0.4	1.33	0.19	0.35	0.16	0.66	0.51	0.77	0.93	1.49	0.47
	0.5	0.2	0.68	0.87	0.38	0.34	1.19	0.57	0.77	0.74	0.78	0.41
	0.41	0.31	0.9	0.56	0.31	0.46	0.27	0.68	0.93	0.97	1.76	0.94
	0.32	0.3	0.96	0.77	0.18	0.34	0.18	1.22	1.01	0.83	1.29	0.92
	0.97	0.09	1.23	0.28	0.28	0.24	0.62	0.64	1.18	0.55	0.73	0.93
	0.56	0.15	0.84	0.24	0.27	0.19	1.46	0.52	0.72	0.75	1.86	0.51
	0.43	0.09	0.93	0.07	0.21	0.21	0.57	0.34	0.24	1.05	1.61	0.75
	0.5	0.17	1.03	0.83	0.17	0.21	0.43	0.36	0.95	1.07	1.77	0.65
	0.65	0.2	0.66	1.13	0.48	0.2	0.56	0.72	0.29	0.76	1.46	0.59
	0.64	0.17	0.46	0.19	0.66	0.54	0.71	0.44	0.92	0.87	0.94	0.36
	0.6	0.09	0.91	0.89	0.15	0.43	0.25	0.75	0.52	0.72	1.7	0.89
	0.59	0.06	0.6	0.77	0.44	0.52	0.39	1.12	0.17	0.32	1.76	0.53
	0.39	0.18	0.98	0.47	0.42	0.36	0.87	0.5	0.77	0.96	1	0.63
	0.54	0.17	1.68	0.83	0.28	0.15	0.81	0.36	0.47	0.6	0.88	0.97
	0.25	0.45	0.87	0.89	0.65	0.36	0.34	0.48	0.57	0.34	1.52	0.36
	0.85	0.14	0.64	0.91	0.29	0.24	0.64	0.4	0.47	1.23	1.09	0.83
	0.76	0.19	0.96	1.08	0.33	0.65	0.54	0.59	0.47	1.25	0.5	1.07
	0.28	0.35	0.7	0.94	0.5	0.53	0.66	0.67	0.37	0.69	1.23	0.84
	0.64	0.63	1	1.45	0.38	0.65	0.58	0.51	0.46	0.68	0.78	0.44
	0.75	0.28	1.44	0.89	0.15	0.48	0.42	0.65	1	0.7	1.46	0.61
	0.87	0.09	1.58	0.72	0.9	0.56	0.22	0.61	0.59	0.64	1.16	0.65
	0.34	0.08	0.71	0.89	0.41	0.49	0.75	0.46	0.67	0.49	0.83	1.09
	0.3	0.09	0.5	0.66	0.22	0.26	0.74	0.64	0.66	0.55	0.95	0.45
	0.68	0.26	0.21	1.07	0.57	0.42	0.71	0.38	0.08	0.51	0.93	0.39
	0.5	1.55	0.98	1.01	0.11	0.28	0.39	0.5	0.59	0.32	0.85	0.45
	0.8	1.12	0.82	0.47	0.45	0.49	0.55	0.64	0.28	0.36	1.95	0.36
	0.45	0.46	1.01	0.15	0.14	0.3	0.63	0.65	0.68	0.56	0.8	1.18
	0.84	0.54	1	0.81	0.22	0.26	0.84	0.32	0.79	0.57	1.13	1.04
	0.65	1.19	1.05	0.93	0.54	0.37	0.41	0.34	0.81	0.57	0.97	0.75
	0.77	1.11	0.83	0.53	0.31	0.34	0.49	0.39	0.65	0.28	0.53	1.02
	0.39	1.4	1.26	0.98	0.28	0.42	0.54	0.31	0.13	0.77	0.5	0.78
	0.57	1.59	1.12	0.55	0.51	0.3	0.62	0.35	0.72	0.63	0.65	0.7
	0.77	1.36	0.56	0.11	0.51	0.31	0.95	0.57	0.8	0.67	1.3	0.87
	0.31	0.85	1.01	1.06	0.24	0.43	0.71	0.46	0.81	0.89	1.33	1.67
	0.81	0.49	0.7	0.96	0.37	0.29	0.98	0.41	0.74	1.41	0.34	0.92
	0.35	0.7	0.87	0.4	0.76	0.28	0.88	0.59	0.93	0.9	1.62	0.31
	0.47	0.97	1.05	0.79	0.87	0.09	0.55	0.64	0.84	0.71	0.91	0.9
	0.47	0.96	0.88	0.32	0.4	0.32	0.77	0.54	0.47	0.64	0.57	1.32
	0.35	0.41	1.16	0.81	0.69	0.45	0.56	0.27	0.6	0.59	0.63	1.33
	0.59	1.07	0.98	0.83	0.53	0.13	0.4	0.48	0.24	0.57	0.62	1.11
	0.7	0.98	0.74	0.85	0.15	0.09	0.74	0.61	0.87	0.7	0.64	0.78
	0.74	0.96	0.68	1.1	0.24	0.22	0.84	0.29	0.34	0.83	0.86	1.01
	0.77	0.96	0.64	0.94	0.45	0.25	0.74	0.59	0.5	1	1.67	0.66
	0.62	0.85	1.16	0.64	0.36	0.27	0.32	0.58	0.95	1.2	1.5	1.18
	0.45	0.99	0.66	1.14	0.63	0.45	0.43	0.5	0.34	0.64	1.19	1.01
	0.46	0.87	0.76	0.74	0.52	0.36	0.32	0.24	0.49	0.72	1.13	0.64
	0.57	1.63	0.67	0.66	0.69	0.23	0.46	0.96	0.66	1.16	0.76	1.79
	0.26	1.44	1.3	0.62	0.62	0.2	0.48	0.55	0.42	0.93	1.09	0.7
	0.92	1.83	1.03	0.89	0.81	0.64	0.52	0.39	0.38	0.57	0.88	1.44
	0.44	0.77	0.49	1.19	0.44	0.26	0.72	0.46	0.93	0.7	0.82	1.16
	0.28	0.56	1.09	1.08	0.53	0.38	0.4	0.29	1.15	0.97	1.33	1.2
	0.56	1.15	0.95	0.49	0.44	0.67	0.46	0.33	0.53	0.55	1	0.7
	0.29	1.17	0.82	0.87	0.3	0.17	0.46	0.42	0.49	0.68	1.26	0.3
	0.61	1.31	0.48	0.85	0.34	1.48	0.66	0.4	0.81	1.07	0.4	0.57
	0.6	0.75	0.79	0.72	0.23	0.2	0.44	0.54	0.26	1.29	1.03	0.68
	0.68	1.18	0.97	0.91	0.42	0.28	0.76	0.46	1.14	0.95	0.88	0.76
	0.64	0.85	0.77	0.95	0.53	0.37	0.59	0.43	0.71	0.89	1.36	0.75
	0.4	1.43	0.66	0.95	0.43	0.28	0.68	0.46	0.97	0.27	0.49	0.73
	0.53	1.4	1.02	0.87	0.69	0.23	0.71	0.61	0.27	0.76	1.06	1.31
	0.22	1.75	0.94	1.3	0.53	0.33	0.63	0.49	0.9	0.89	0.88	1.33
	0.14	1.21	0.46	0.61	0.2	0.14	0.6	0.45	0.84	0.66	1.16	0.59
	0.42	0.64	0.88	0.7	0.67	0.23	0.66	0.45	0.74	1.3	0.98	0.49
	0.55	1.42	1.38	0.83	0.22	0.15	0.75	0.43	0.33	1.02	0.54	1.11
	0.74	0.83	0.87	0.93	0.81	0.25	0.37	0.33	0.36	0.34	1.09	0.64
	0.66	0.79	0.9	1.71	0.24	0.37	0.73	0.47	0.7	0.42	1.42	0.83
	0.47	1.12	0.85	0.76	0.4		0.77	0.5	0.79	0.6	1.24	0.63
	0.4	0.84	0.93	1.22	0.55		0.6	0.7	0.73	0.89	1.32	0.96
	0.65	1.05	0.98	1	0.62		0.61	0.4	0.64	0.52	0.9	0.38
	0.57	1.06	1.07	1.14	0.53		0.4	0.28	0.53	0.66	0.73	0.71
	0.66	1.2	1.64	1.19	0.28		0.8	0.52	0.78	0.57	1.52	0.51
	0.4	0.23	1.15	0.93	0.43		0.45	0.29	1.91	0.32	1.18	0.33
	0.39	0.71	0.89	0.91	0.18		0.77	0.54	0.75	1.1	1.17	1
	0.68	0.69	0.76	0.91			0.61	0.37	0.66	0.62	0.57	0.87
	0.66	0.86	1.35	0.8					0.19		0.84	1.08
	0.23	1.11	1.04	1.08					0.39		0.54
		0.72	1.45	0.6							1.57
			0.87	1.01							1.02
			0.6	1.42							0.98
			0.92								1.28
											0.94

## Sheet: Figure2F
PolAi	-	-	+	+
VCPi	-	+	-	+
exp1	21.76	11.47	12.5	11.93
exp2	15.5	9.14	6.9	9.53
exp3	16.99	10.98	12.85	11.09

[truncated: 51 more sheets: Figure2G, Figure2H, Figure2I, Figure2J, Figure2K, Figure3A, Figure3B, Figure3C, Figure3D, Figure3E, Figure4A, Figure4B, Figure4C, Figure4D, Figure4E, Figure4F, Figure5B, Figure6B, Figure6D, Figure6F …]
